# Supplementary material for: catena-Poly[[[(1,10-phenanthroline)copper(I)]-μ-cyanido] ethanol hemisolvate]
Source: Acta Crystallogr Sect E Struct Rep Online. 2010 Nov 10;66(Pt 12):m1538–9. doi: 10.1107/S1600536810045186 (PMC3011795; doi:10.1107/S1600536810045186)
Supplement: Supplementary file 1 [file e-66-m1538-sup1.cif]

##############################################################################
###                                                                        ###
###        Electronic paper (Acta Crystallographica Section E)             ###
###                                                                        ###
##############################################################################
#                                                                            #
# This CIF contains the data in a paper accepted for publication in Acta     #
# Crystallographica Section E. It conforms to the requirements of Notes      #
# for Authors for Section E, and has been peer reviewed under the auspices   #
# of the IUCr Commission on Journals.                                        #
#                                                                            #
# Full details of the Crystallographic Information File format               #
# are given in the paper "The Crystallographic Information File (CIF):       #
# a New Standard Archive File for Crystallography" by S. R. Hall, F. H.      #
# Allen and I. D. Brown [Acta Cryst. (1991), A47, 655-685].                  #
#                                                                            #
# The current version of the core CIF dictionary is obtainable from          #
# ftp://ftp.iucr.org/pub/cif_core.dic. The current version number is 2.4.    #
#                                                                            #
# Software is freely available for graphical display of the structure(s) in  #
# this CIF.  For information consult the CIF home page http://www.iucr.org/  #
# cif/home.html                                                              #
#                                                                            #
# This file may be used for bona fide research purposes within the           #
# scientific community so long as proper attribution is given to the journal # 
# article from which it was obtained.                                        #
#                                                                            #
##############################################################################
                                             
data_I
_audit_creation_method     SHELXL-97
_chemical_name_systematic
;
<i>catena</i>-Poly[[[(1,10-phenanthroline)copper(I)]-\m-cyanido] ethanol
hemisolvate]
;
_chemical_name_common     ?
_chemical_formula_moiety     'C13 H8 Cu1 N3, 0.5(C2 H6 O)'
_chemical_formula_sum     'C14 H11 Cu1 N3 O0.5'
_chemical_formula_iupac     '[Cu (C N) (C12 H10 N2)], 0.5C2 H6 O'
_chemical_formula_weight     292.8
_chemical_melting_point     ?
_symmetry_cell_setting     monoclinic
_symmetry_space_group_name_H-M     'P 21/c'
_symmetry_space_group_name_Hall     '-P 2ybc'
loop_
    _symmetry_equiv_pos_as_xyz
    'x, y, z'
    '-x, y+1/2, -z+1/2'
    '-x, -y, -z'
    'x, -y-1/2, z-1/2'
_cell_length_a     18.4896(6)
_cell_length_b     8.4033(3)
_cell_length_c     16.5166(5)
_cell_angle_alpha     90.00
_cell_angle_beta     109.974(2)
_cell_angle_gamma     90.00
_cell_volume     2411.88(14)
_cell_formula_units_Z     8
_cell_measurement_reflns_used     4800
_cell_measurement_theta_min     1.36
_cell_measurement_theta_max     28.00
_cell_measurement_temperature     293(2)
_exptl_crystal_description     block
_exptl_crystal_colour     yellow
_exptl_crystal_size_max     0.25
_exptl_crystal_size_mid     0.23
_exptl_crystal_size_min     0.19
_exptl_crystal_density_diffrn     1.613
_exptl_crystal_density_meas     ?
_exptl_crystal_density_method     'not measured'
_exptl_crystal_F_000     1192
_exptl_absorpt_coefficient_mu     1.799
_exptl_absorpt_correction_type     multi-scan
_exptl_absorpt_process_details     '(SADABS; Bruker, 2004)'
_exptl_absorpt_correction_T_min     0.6619
_exptl_absorpt_correction_T_max     0.7262
_exptl_special_details     ?
_diffrn_ambient_temperature     293(2)
_diffrn_radiation_type     MoK\a
_diffrn_radiation_wavelength     0.71073
_diffrn_radiation_source     'fine-focus sealed tube'
_diffrn_radiation_monochromator     graphite
_diffrn_measurement_device_type     'Bruker APEXII area-detector'
_diffrn_measurement_method     '\f and \w'
_diffrn_detector_area_resol_mean     ?
_diffrn_reflns_number     21068
_diffrn_reflns_av_R_equivalents     0.0895
_diffrn_reflns_av_sigmaI/netI     0.0810
_diffrn_reflns_theta_min     2.34
_diffrn_reflns_theta_max     26.00
_diffrn_reflns_theta_full     26.00
_diffrn_measured_fraction_theta_max     0.999
_diffrn_measured_fraction_theta_full     0.999
_diffrn_reflns_limit_h_min     -22
_diffrn_reflns_limit_h_max     22
_diffrn_reflns_limit_k_min     -9
_diffrn_reflns_limit_k_max     10
_diffrn_reflns_limit_l_min     -20
_diffrn_reflns_limit_l_max     20
_diffrn_standards_number     ?
_diffrn_standards_interval_count     ?
_diffrn_standards_interval_time     ?
_refine_special_details
;
 Refinement of F^2^ against ALL reflections.  The weighted R-factor wR and
 goodness of fit S are based on F^2^, conventional R-factors R are based
 on F, with F set to zero for negative F^2^. The threshold expression of
 F^2^ > 2sigma(F^2^) is used only for calculating R-factors(gt) etc. and is
 not relevant to the choice of reflections for refinement.  R-factors based
 on F^2^ are statistically about twice as large as those based on F, and R-
 factors based on ALL data will be even larger.
;
_reflns_number_total     4729
_reflns_number_gt     2624
_reflns_threshold_expression     I>2\s(I)
_refine_ls_structure_factor_coef     Fsqd
_refine_ls_matrix_type     full
_refine_ls_R_factor_all     0.1229
_refine_ls_R_factor_gt     0.0568
_refine_ls_wR_factor_gt     0.1292
_refine_ls_wR_factor_ref     0.1594
_refine_ls_goodness_of_fit_ref     1.017
_refine_ls_restrained_S_all     1.014
_refine_ls_number_reflns     4729
_refine_ls_number_parameters     344
_refine_ls_number_restraints     65
_refine_ls_hydrogen_treatment     constr
_refine_ls_weighting_scheme     calc
_refine_ls_weighting_details
         'calc w=1/[\s^2^(Fo^2^)+(0.0686P)^2^+1.9113P] where P=(Fo^2^+2Fc^2^)/3'
_atom_sites_solution_hydrogens     geom
_atom_sites_solution_primary     direct
_atom_sites_solution_secondary     difmap
_refine_ls_shift/su_max     0.004
_refine_ls_shift/su_mean     0.000
_refine_diff_density_max     0.374
_refine_diff_density_min     -0.527
_refine_ls_extinction_method     none
_refine_ls_extinction_coef     ?
loop_
    _atom_type_symbol
    _atom_type_description
    _atom_type_scat_dispersion_real
    _atom_type_scat_dispersion_imag
    _atom_type_scat_source
    'C' 'C' 0.0033 0.0016
                         'International Tables Vol C Tables 4.2.6.8 and 6.1.1.4'
    'H' 'H' 0.0000 0.0000
                         'International Tables Vol C Tables 4.2.6.8 and 6.1.1.4'
    'N' 'N' 0.0061 0.0033
                         'International Tables Vol C Tables 4.2.6.8 and 6.1.1.4'
    'O' 'O' 0.0106 0.0060
                         'International Tables Vol C Tables 4.2.6.8 and 6.1.1.4'
    'Cu' 'Cu' 0.3201 1.2651
                         'International Tables Vol C Tables 4.2.6.8 and 6.1.1.4'
_computing_data_collection     'APEX2 (Bruker, 2004)'
_computing_cell_refinement     'SAINT (Bruker, 2004)'
_computing_data_reduction     'SAINT (Bruker, 2004)'
_computing_structure_solution     'SHELXS97 (Sheldrick, 2008)'
_computing_structure_refinement     'SHELXL97 (Sheldrick, 2008)'
_computing_molecular_graphics     'SHELXTL (Sheldrick, 2008)'
_computing_publication_material     'SHELXTL (Sheldrick, 2008)'
loop_
    _atom_site_type_symbol
    _atom_site_label
    _atom_site_fract_x
    _atom_site_fract_y
    _atom_site_fract_z
    _atom_site_U_iso_or_equiv
    _atom_site_adp_type
    _atom_site_calc_flag
    _atom_site_refinement_flags
    _atom_site_occupancy
    _atom_site_disorder_assembly
    _atom_site_disorder_group
    Cu Cu1 0.19744(4) 0.57901(10) 0.46043(5) 0.0533(3) Uani d . 1 . .
    Cu Cu2 0.32714(4) 0.65348(10) 0.77685(4) 0.0523(3) Uani d . 1 . .
    C C1 0.2519(3) 0.5967(7) 0.5813(4) 0.0557(15) Uani d PU 0.50 . .
    N N1' 0.2519(3) 0.5967(7) 0.5813(4) 0.0557(15) Uani d P 0.50 . .
    C C2 0.2732(3) 0.7392(7) 0.3409(3) 0.0470(13) Uani d PU 0.50 . .
    N N2' 0.2732(3) 0.7392(7) 0.3409(3) 0.0470(13) Uani d P 0.50 . .
    N N1 0.2828(3) 0.6179(7) 0.6549(3) 0.0501(14) Uani d PU 0.50 . .
    C C1' 0.2828(3) 0.6179(7) 0.6549(3) 0.0501(14) Uani d P 0.50 . .
    N N2 0.2420(3) 0.6744(7) 0.3810(3) 0.0477(14) Uani d PU 0.50 . .
    C C2' 0.2420(3) 0.6744(7) 0.3810(3) 0.0477(14) Uani d P 0.50 . .
    C C3 0.0414(4) 0.7502(8) 0.4464(4) 0.0511(16) Uani d . 1 . .
    H H3 0.0709 0.8383 0.4719 0.061 Uiso calc R 1 . .
    C C4 -0.0382(4) 0.7600(9) 0.4252(4) 0.0624(18) Uani d . 1 . .
    H H4 -0.0610 0.8524 0.4363 0.075 Uiso calc R 1 . .
    C C5 -0.0817(4) 0.6332(10) 0.3883(4) 0.0644(19) Uani d . 1 . .
    H H5 -0.1349 0.6380 0.3736 0.077 Uiso calc R 1 . .
    C C6 -0.0470(3) 0.4939(8) 0.3722(3) 0.0472(15) Uani d . 1 . .
    C C7 -0.0889(4) 0.3551(10) 0.3317(4) 0.0605(19) Uani d . 1 . .
    H H7 -0.1423 0.3555 0.3143 0.073 Uiso calc R 1 . .
    C C8 -0.0529(4) 0.2249(9) 0.3185(4) 0.0594(18) Uani d . 1 . .
    H H8 -0.0818 0.1375 0.2911 0.071 Uiso calc R 1 . .
    C C9 0.0284(4) 0.2175(8) 0.3455(3) 0.0491(15) Uani d . 1 . .
    C C10 0.0687(4) 0.0835(9) 0.3361(4) 0.0640(19) Uani d . 1 . .
    H H10 0.0424 -0.0067 0.3086 0.077 Uiso calc R 1 . .
    C C11 0.1467(5) 0.0854(9) 0.3675(5) 0.071(2) Uani d . 1 . .
    H H11 0.1741 -0.0056 0.3639 0.085 Uiso calc R 1 . .
    C C12 0.1861(4) 0.2228(9) 0.4050(4) 0.0619(18) Uani d . 1 . .
    H H12 0.2396 0.2219 0.4249 0.074 Uiso calc R 1 . .
    C C13 0.0718(3) 0.3522(7) 0.3842(3) 0.0390(13) Uani d . 1 . .
    C C14 0.0331(3) 0.4941(7) 0.3959(3) 0.0397(13) Uani d . 1 . .
    C C15 0.4760(4) 0.8556(8) 0.8029(4) 0.0519(16) Uani d . 1 . .
    H H15 0.4437 0.9339 0.7698 0.062 Uiso calc R 1 . .
    C C16 0.5546(4) 0.8874(9) 0.8372(4) 0.0601(18) Uani d . 1 . .
    H H16 0.5737 0.9853 0.8276 0.072 Uiso calc R 1 . .
    C C17 0.6029(3) 0.7741(9) 0.8847(4) 0.0586(18) Uani d . 1 . .
    H H17 0.6554 0.7944 0.9081 0.070 Uiso calc R 1 . .
    C C18 0.5739(3) 0.6280(8) 0.8983(4) 0.0513(17) Uani d . 1 . .
    C C19 0.6205(4) 0.5004(10) 0.9452(4) 0.0663(19) Uani d . 1 . .
    H H19 0.6735 0.5141 0.9693 0.080 Uiso calc R 1 . .
    C C20 0.5893(4) 0.3616(10) 0.9550(4) 0.070(2) Uani d . 1 . .
    H H20 0.6211 0.2808 0.9862 0.084 Uiso calc R 1 . .
    C C21 0.5079(4) 0.3337(8) 0.9189(4) 0.0519(16) Uani d . 1 . .
    C C22 0.4723(5) 0.1913(10) 0.9253(5) 0.074(2) Uani d . 1 . .
    H H22 0.5018 0.1072 0.9559 0.089 Uiso calc R 1 . .
    C C23 0.3964(5) 0.1732(9) 0.8881(5) 0.078(2) Uani d . 1 . .
    H H23 0.3729 0.0772 0.8924 0.094 Uiso calc R 1 . .
    C C24 0.3532(4) 0.2993(9) 0.8432(4) 0.0617(18) Uani d . 1 . .
    H H24 0.3005 0.2848 0.8168 0.074 Uiso calc R 1 . .
    C C25 0.4607(3) 0.4565(7) 0.8732(3) 0.0419(14) Uani d . 1 . .
    C C26 0.4937(3) 0.6066(7) 0.8619(3) 0.0390(14) Uani d . 1 . .
    N N3 0.0772(2) 0.6226(6) 0.4324(3) 0.0404(12) Uani d . 1 . .
    N N4 0.1499(3) 0.3554(6) 0.4134(3) 0.0466(12) Uani d . 1 . .
    N N5 0.4451(2) 0.7205(6) 0.8149(3) 0.0392(11) Uani d . 1 . .
    N N6 0.3829(3) 0.4406(6) 0.8355(3) 0.0424(12) Uani d . 1 . .
    C C27 0.1951(6) 0.5287(13) 0.0858(7) 0.100(4) Uani d PDU 0.829(7) A 1
    H H27A 0.2274 0.5476 0.0520 0.150 Uiso calc PR 0.829(7) A 1
    H H27B 0.1758 0.6283 0.0984 0.150 Uiso calc PR 0.829(7) A 1
    H H27C 0.1528 0.4620 0.0541 0.150 Uiso calc PR 0.829(7) A 1
    C C28 0.2396(8) 0.450(4) 0.1658(10) 0.112(6) Uani d PDU 0.829(7) A 1
    H H28A 0.2562 0.3474 0.1522 0.135 Uiso calc PR 0.829(7) A 1
    H H28B 0.2853 0.5131 0.1940 0.135 Uiso calc PR 0.829(7) A 1
    O O1 0.2007(8) 0.4284(18) 0.2226(10) 0.274(9) Uani d PDU 0.829(7) A 1
    H H1 0.1873 0.5150 0.2355 0.411 Uiso calc PR 0.829(7) A 1
    C C27' 0.230(3) 0.475(17) 0.147(6) 0.100(4) Uani d PDU 0.171(7) A 2
    H H27D 0.2071 0.3846 0.1122 0.150 Uiso calc PR 0.171(7) A 2
    H H27E 0.1988 0.5674 0.1261 0.150 Uiso calc PR 0.171(7) A 2
    H H27F 0.2345 0.4553 0.2057 0.150 Uiso calc PR 0.171(7) A 2
    C C28' 0.309(3) 0.503(8) 0.142(3) 0.112(6) Uani d PDU 0.171(7) A 2
    H H28C 0.3146 0.4410 0.0951 0.135 Uiso calc PR 0.171(7) A 2
    H H28D 0.3145 0.6143 0.1304 0.135 Uiso calc PR 0.171(7) A 2
    O O1' 0.367(3) 0.459(8) 0.220(4) 0.274(9) Uani d PDU 0.171(7) A 2
    H H1' 0.3630 0.3649 0.2298 0.411 Uiso calc PR 0.171(7) A 2
loop_
    _atom_site_aniso_label
    _atom_site_aniso_U_11
    _atom_site_aniso_U_22
    _atom_site_aniso_U_33
    _atom_site_aniso_U_12
    _atom_site_aniso_U_13
    _atom_site_aniso_U_23
    Cu1 0.0405(4) 0.0661(6) 0.0510(4) -0.0090(4) 0.0126(3) -0.0044(4)
    Cu2 0.0375(4) 0.0655(6) 0.0503(4) 0.0059(4) 0.0103(3) -0.0013(4)
    C1 0.038(3) 0.074(4) 0.053(3) 0.005(3) 0.013(3) 0.002(3)
    N1' 0.038(3) 0.074(4) 0.053(3) 0.005(3) 0.013(3) 0.002(3)
    C2 0.039(3) 0.054(4) 0.044(3) -0.001(3) 0.009(2) -0.001(3)
    N2' 0.039(3) 0.054(4) 0.044(3) -0.001(3) 0.009(2) -0.001(3)
    C3 0.064(4) 0.041(4) 0.049(3) 0.002(3) 0.020(3) 0.003(3)
    C4 0.063(5) 0.054(5) 0.071(4) 0.021(4) 0.024(4) 0.008(4)
    C5 0.042(4) 0.082(6) 0.069(4) 0.012(4) 0.019(3) 0.014(4)
    C6 0.037(3) 0.059(4) 0.044(3) -0.003(3) 0.012(2) 0.009(3)
    C7 0.036(3) 0.086(6) 0.055(4) -0.017(4) 0.011(3) 0.008(4)
    C8 0.056(4) 0.063(5) 0.057(4) -0.020(4) 0.016(3) -0.008(4)
    C9 0.061(4) 0.047(4) 0.045(3) -0.009(3) 0.025(3) -0.004(3)
    C10 0.086(6) 0.056(5) 0.056(4) -0.009(4) 0.031(4) -0.008(3)
    C11 0.094(6) 0.050(5) 0.076(5) 0.017(4) 0.038(4) -0.001(4)
    C12 0.062(4) 0.061(5) 0.063(4) 0.018(4) 0.022(3) 0.003(4)
    C13 0.042(3) 0.043(4) 0.035(3) -0.001(3) 0.017(2) 0.001(3)
    C14 0.038(3) 0.046(4) 0.035(3) -0.001(3) 0.012(2) 0.003(3)
    C15 0.055(4) 0.053(4) 0.049(3) -0.007(3) 0.019(3) 0.004(3)
    C16 0.059(4) 0.067(5) 0.064(4) -0.022(4) 0.033(3) -0.001(4)
    C17 0.036(3) 0.080(5) 0.060(4) -0.017(4) 0.015(3) -0.008(4)
    C18 0.032(3) 0.072(5) 0.048(3) 0.001(3) 0.011(3) -0.005(3)
    C19 0.039(4) 0.084(6) 0.061(4) 0.010(4) -0.002(3) 0.003(4)
    C20 0.060(5) 0.087(6) 0.052(4) 0.034(4) 0.004(3) 0.011(4)
    C21 0.069(4) 0.041(4) 0.046(3) 0.014(3) 0.019(3) 0.003(3)
    C22 0.097(6) 0.059(6) 0.068(4) 0.021(5) 0.031(4) 0.009(4)
    C23 0.110(7) 0.045(5) 0.094(6) -0.010(5) 0.053(5) 0.009(4)
    C24 0.065(4) 0.061(5) 0.064(4) -0.021(4) 0.029(3) -0.010(4)
    C25 0.041(3) 0.052(4) 0.032(3) 0.005(3) 0.011(2) -0.006(3)
    C26 0.036(3) 0.048(4) 0.033(3) -0.002(3) 0.011(2) -0.008(3)
    N1 0.033(3) 0.064(4) 0.052(3) 0.010(3) 0.013(2) -0.009(3)
    C1' 0.033(3) 0.064(4) 0.052(3) 0.010(3) 0.013(2) -0.009(3)
    N2 0.036(3) 0.060(4) 0.044(3) -0.003(3) 0.011(2) -0.001(3)
    C2' 0.036(3) 0.060(4) 0.044(3) -0.003(3) 0.011(2) -0.001(3)
    N3 0.041(3) 0.041(3) 0.038(2) 0.000(2) 0.013(2) 0.000(2)
    N4 0.040(3) 0.058(4) 0.042(2) 0.010(3) 0.015(2) -0.002(2)
    N5 0.039(3) 0.041(3) 0.036(2) 0.003(2) 0.011(2) 0.000(2)
    N6 0.047(3) 0.044(3) 0.041(2) -0.006(2) 0.020(2) -0.004(2)
    C27 0.084(8) 0.078(8) 0.118(9) -0.019(6) 0.008(6) -0.006(7)
    C28 0.100(10) 0.134(17) 0.119(13) -0.017(9) 0.058(9) -0.018(11)
    O1 0.205(14) 0.190(14) 0.35(2) 0.042(11) 0.002(13) -0.103(14)
    C27' 0.084(8) 0.078(8) 0.118(9) -0.019(6) 0.008(6) -0.006(7)
    C28' 0.100(10) 0.134(17) 0.119(13) -0.017(9) 0.058(9) -0.018(11)
    O1' 0.205(14) 0.190(14) 0.35(2) 0.042(11) 0.002(13) -0.103(14)
_geom_special_details
;
 All esds (except the esd in the dihedral angle between two l.s. planes)
 are estimated using the full covariance matrix.  The cell esds are taken
 into account individually in the estimation of esds in distances, angles
 and torsion angles; correlations between esds in cell parameters are only
 used when they are defined by crystal symmetry.  An approximate (isotropic)
 treatment of cell esds is used for estimating esds involving l.s. planes.
;
loop_
    _geom_bond_atom_site_label_1
    _geom_bond_atom_site_label_2
    _geom_bond_site_symmetry_2
    _geom_bond_distance
    _geom_bond_publ_flag
    Cu1 C1 . 1.910(6) y
    Cu1 N1' . 1.910(6) n
    Cu1 N2 . 1.944(6) n
    Cu1 C2' . 1.944(6) y
    Cu1 N4 . 2.108(5) y
    Cu1 N3 . 2.142(4) y
    Cu2 N2' 4_576 1.909(6) ?
    Cu2 C2 4_576 1.909(6) y
    Cu2 N1 . 1.921(5) ?
    Cu2 C1' . 1.921(5) y
    Cu2 N6 . 2.126(5) y
    Cu2 N5 . 2.130(4) y
    C1 N1 . 1.167(7) ?
    C2 N2 . 1.154(6) ?
    C2 Cu2 4_575 1.909(6) ?
    C3 N3 . 1.322(7) ?
    C3 C4 . 1.395(9) ?
    C3 H3 . 0.9300 ?
    C4 C5 . 1.348(9) ?
    C4 H4 . 0.9300 ?
    C5 C6 . 1.405(9) ?
    C5 H5 . 0.9300 ?
    C6 C14 . 1.395(7) ?
    C6 C7 . 1.433(9) ?
    C7 C8 . 1.337(9) ?
    C7 H7 . 0.9300 ?
    C8 C9 . 1.416(8) ?
    C8 H8 . 0.9300 ?
    C9 C10 . 1.387(9) ?
    C9 C13 . 1.408(8) ?
    C10 C11 . 1.356(9) ?
    C10 H10 . 0.9300 ?
    C11 C12 . 1.393(10) ?
    C11 H11 . 0.9300 ?
    C12 N4 . 1.331(8) ?
    C12 H12 . 0.9300 ?
    C13 N4 . 1.357(7) ?
    C13 C14 . 1.437(8) ?
    C14 N3 . 1.363(7) ?
    C15 N5 . 1.316(7) ?
    C15 C16 . 1.393(8) ?
    C15 H15 . 0.9300 ?
    C16 C17 . 1.357(9) ?
    C16 H16 . 0.9300 ?
    C17 C18 . 1.389(9) ?
    C17 H17 . 0.9300 ?
    C18 C26 . 1.409(7) ?
    C18 C19 . 1.427(9) ?
    C19 C20 . 1.336(10) ?
    C19 H19 . 0.9300 ?
    C20 C21 . 1.435(9) ?
    C20 H20 . 0.9300 ?
    C21 C22 . 1.387(10) ?
    C21 C25 . 1.395(8) ?
    C22 C23 . 1.335(10) ?
    C22 H22 . 0.9300 ?
    C23 C24 . 1.380(10) ?
    C23 H23 . 0.9300 ?
    C24 N6 . 1.332(8) ?
    C24 H24 . 0.9300 ?
    C25 N6 . 1.365(7) ?
    C25 C26 . 1.441(8) ?
    C26 N5 . 1.358(7) ?
    C27 C28 . 1.454(9) ?
    C27 H27A . 0.9600 ?
    C27 H27B . 0.9600 ?
    C27 H27C . 0.9600 ?
    C28 O1 . 1.375(9) ?
    C28 H28A . 0.9700 ?
    C28 H28B . 0.9700 ?
    O1 H1 . 0.8200 ?
    C27' C28' . 1.503(10) ?
    C27' H27D . 0.9600 ?
    C27' H27E . 0.9600 ?
    C27' H27F . 0.9600 ?
    C28' O1' . 1.415(10) ?
    C28' H28C . 0.9700 ?
    C28' H28D . 0.9700 ?
    O1' H1' . 0.8200 ?
loop_
    _geom_angle_atom_site_label_1
    _geom_angle_atom_site_label_2
    _geom_angle_atom_site_label_3
    _geom_angle_site_symmetry_1
    _geom_angle_site_symmetry_3
    _geom_angle
    _geom_angle_publ_flag
    C1 Cu1 N2 . . 118.7(2) ?
    C1 Cu1 N4 . . 117.3(2) ?
    N2 Cu1 N4 . . 109.8(2) ?
    C1 Cu1 N3 . . 110.49(19) ?
    N2 Cu1 N3 . . 115.55(19) ?
    N4 Cu1 N3 . . 78.53(18) ?
    C2 Cu2 N1 4_576 . 122.6(2) ?
    C2 Cu2 N6 4_576 . 114.1(2) ?
    N1 Cu2 N6 . . 108.3(2) ?
    C2 Cu2 N5 4_576 . 112.80(19) ?
    N1 Cu2 N5 . . 112.18(19) ?
    N6 Cu2 N5 . . 78.45(18) ?
    N1 C1 Cu1 . . 175.2(5) ?
    N2 C2 Cu2 . 4_575 178.6(5) ?
    N3 C3 C4 . . 123.5(6) ?
    N3 C3 H3 . . 118.2 ?
    C4 C3 H3 . . 118.2 ?
    C5 C4 C3 . . 118.9(6) ?
    C5 C4 H4 . . 120.6 ?
    C3 C4 H4 . . 120.6 ?
    C4 C5 C6 . . 120.2(6) ?
    C4 C5 H5 . . 119.9 ?
    C6 C5 H5 . . 119.9 ?
    C14 C6 C5 . . 117.1(6) ?
    C14 C6 C7 . . 119.0(6) ?
    C5 C6 C7 . . 123.9(6) ?
    C8 C7 C6 . . 121.4(6) ?
    C8 C7 H7 . . 119.3 ?
    C6 C7 H7 . . 119.3 ?
    C7 C8 C9 . . 121.3(6) ?
    C7 C8 H8 . . 119.4 ?
    C9 C8 H8 . . 119.4 ?
    C10 C9 C13 . . 117.4(6) ?
    C10 C9 C8 . . 123.6(6) ?
    C13 C9 C8 . . 119.1(6) ?
    C11 C10 C9 . . 119.3(7) ?
    C11 C10 H10 . . 120.4 ?
    C9 C10 H10 . . 120.4 ?
    C10 C11 C12 . . 120.4(7) ?
    C10 C11 H11 . . 119.8 ?
    C12 C11 H11 . . 119.8 ?
    N4 C12 C11 . . 122.3(6) ?
    N4 C12 H12 . . 118.8 ?
    C11 C12 H12 . . 118.8 ?
    N4 C13 C9 . . 123.3(6) ?
    N4 C13 C14 . . 117.0(5) ?
    C9 C13 C14 . . 119.7(5) ?
    N3 C14 C6 . . 122.8(6) ?
    N3 C14 C13 . . 117.8(5) ?
    C6 C14 C13 . . 119.3(5) ?
    N5 C15 C16 . . 123.3(6) ?
    N5 C15 H15 . . 118.3 ?
    C16 C15 H15 . . 118.3 ?
    C17 C16 C15 . . 119.4(6) ?
    C17 C16 H16 . . 120.3 ?
    C15 C16 H16 . . 120.3 ?
    C16 C17 C18 . . 119.9(6) ?
    C16 C17 H17 . . 120.0 ?
    C18 C17 H17 . . 120.0 ?
    C17 C18 C26 . . 116.9(6) ?
    C17 C18 C19 . . 123.9(6) ?
    C26 C18 C19 . . 119.2(6) ?
    C20 C19 C18 . . 121.1(6) ?
    C20 C19 H19 . . 119.4 ?
    C18 C19 H19 . . 119.4 ?
    C19 C20 C21 . . 121.8(6) ?
    C19 C20 H20 . . 119.1 ?
    C21 C20 H20 . . 119.1 ?
    C22 C21 C25 . . 116.9(6) ?
    C22 C21 C20 . . 124.5(7) ?
    C25 C21 C20 . . 118.6(6) ?
    C23 C22 C21 . . 121.0(7) ?
    C23 C22 H22 . . 119.5 ?
    C21 C22 H22 . . 119.5 ?
    C22 C23 C24 . . 118.9(7) ?
    C22 C23 H23 . . 120.5 ?
    C24 C23 H23 . . 120.5 ?
    N6 C24 C23 . . 123.6(7) ?
    N6 C24 H24 . . 118.2 ?
    C23 C24 H24 . . 118.2 ?
    N6 C25 C21 . . 122.8(6) ?
    N6 C25 C26 . . 117.0(5) ?
    C21 C25 C26 . . 120.2(5) ?
    N5 C26 C18 . . 123.2(6) ?
    N5 C26 C25 . . 117.7(5) ?
    C18 C26 C25 . . 119.1(5) ?
    C1 N1 Cu2 . . 176.2(5) ?
    C2 N2 Cu1 . . 173.2(5) ?
    C3 N3 C14 . . 117.4(5) ?
    C3 N3 Cu1 . . 130.2(4) ?
    C14 N3 Cu1 . . 112.3(4) ?
    C12 N4 C13 . . 117.3(6) ?
    C12 N4 Cu1 . . 128.5(4) ?
    C13 N4 Cu1 . . 114.1(4) ?
    C15 N5 C26 . . 117.3(5) ?
    C15 N5 Cu2 . . 129.6(4) ?
    C26 N5 Cu2 . . 113.1(4) ?
    C24 N6 C25 . . 116.6(5) ?
    C24 N6 Cu2 . . 130.0(4) ?
    C25 N6 Cu2 . . 113.4(4) ?
    C28 C27 H27A . . 109.5 ?
    C28 C27 H27B . . 109.5 ?
    H27A C27 H27B . . 109.5 ?
    C28 C27 H27C . . 109.5 ?
    H27A C27 H27C . . 109.5 ?
    H27B C27 H27C . . 109.5 ?
    O1 C28 C27 . . 114.6(13) ?
    O1 C28 H28A . . 108.6 ?
    C27 C28 H28A . . 108.6 ?
    O1 C28 H28B . . 108.6 ?
    C27 C28 H28B . . 108.6 ?
    H28A C28 H28B . . 107.6 ?
    C28 O1 H1 . . 109.5 ?
    C28' C27' H27D . . 109.5 ?
    C28' C27' H27E . . 109.5 ?
    H27D C27' H27E . . 109.5 ?
    C28' C27' H27F . . 109.5 ?
    H27D C27' H27F . . 109.5 ?
    H27E C27' H27F . . 109.5 ?
    O1' C28' C27' . . 111.5(16) ?
    O1' C28' H28C . . 109.3 ?
    C27' C28' H28C . . 109.3 ?
    O1' C28' H28D . . 109.3 ?
    C27' C28' H28D . . 109.3 ?
    H28C C28' H28D . . 108.0 ?
    C28' O1' H1' . . 109.5 ?
data_global
_journal_date_recd_electronic     2010-11-03
_journal_date_accepted     2010-11-04
_journal_name_full     'Acta Crystallographica, Section E'
_journal_year     2010
_journal_volume     66
_journal_issue     12
_journal_page_first     m1538
_journal_page_last     m1539
_journal_paper_category     QM
_journal_coeditor_code     HB5723
_publ_contact_author_name     'Chuntao Dai'
_publ_contact_author_address
;
Zhongshan Polytechnic, Zhongshan, Guangdong 528404, People's Republic of China
;
_publ_contact_author_email     wangjun7203@126.com
_publ_contact_author_fax     ?
_publ_contact_author_phone     ?
_publ_section_title
;
<i>catena</i>-Poly[[[(1,10-phenanthroline)copper(I)]-\m-cyanido] ethanol
hemisolvate]
;
loop_
    _publ_author_name
    _publ_author_address
    'Nie, Jianhua'
;
Zhongshan Polytechnic,
Zhongshan,
Guangdong 528404,
People's Republic of China
;
    'Wang, Jun'
;
Zhongshan Polytechnic,
Zhongshan,
Guangdong 528404,
People's Republic of China
;
    'Dai, Chuntao'
;
Zhongshan Polytechnic,
Zhongshan,
Guangdong 528404,
People's Republic of China
;
