# Supplementary material for: catena-Poly[[[(1,10-phenanthroline)copper(I)]-μ-cyanido] ethanol hemisolvate]
Source: Acta Crystallogr Sect E Struct Rep Online. 2010 Nov 10;66(Pt 12):m1538–9. doi: 10.1107/S1600536810045186 (PMC3011795; doi:10.1107/S1600536810045186)
Supplement: Supplementary file 2 [file e-66-m1538-Isup2.hkl]

# 
# h,k,l, Fc-squared, Fo-squared, sigma(Fo-squared) and status flag 
# 
data_I
_shelx_title ' A in P2(1)/c' 
_shelx_refln_list_code          4 
_shelx_F_calc_maximum      370.91 
_exptl_crystal_F_000      1192.00 
_reflns_d_resolution_high  0.8107 
 
loop_ 
 _symmetry_equiv_pos_as_xyz 
 'x, y, z' 
 '-x, y+1/2, -z+1/2' 
 '-x, -y, -z' 
 'x, -y-1/2, z-1/2' 
 
_cell_length_a    18.4896 
_cell_length_b     8.4033 
_cell_length_c    16.5166 
_cell_angle_alpha  90.000 
_cell_angle_beta  109.974 
_cell_angle_gamma  90.000 
 
_shelx_F_squared_multiplier     1.000 
 
loop_ 
 _refln_index_h 
 _refln_index_k 
 _refln_index_l 
 _refln_F_squared_calc 
 _refln_F_squared_meas 
 _refln_F_squared_sigma 
 _refln_observed_status 
   2   0   0      172.77      532.59     34.64 o 
   3   0   0      122.61       73.40     13.12 o 
   4   0   0     1957.09     2245.96     64.93 o 
   5   0   0     2761.78     2495.14     77.38 o 
   6   0   0      873.81      518.64     41.61 o 
   7   0   0    20295.88    21898.45    373.50 o 
   8   0   0    21476.21    21882.80    378.24 o 
   9   0   0      161.55      236.59     35.82 o 
  10   0   0      194.89      137.21     35.14 o 
  11   0   0      494.97      538.65     50.72 o 
  12   0   0       99.81      138.14     42.84 o 
  13   0   0     1244.13     1311.41     77.27 o 
  14   0   0     1284.93     1287.55     80.57 o 
  15   0   0     3758.30     3944.21    186.85 o 
  16   0   0      273.77      256.10     86.57 o 
  17   0   0     3809.92     4101.42    215.97 o 
  18   0   0       81.95      -38.37    137.44 o 
  19   0   0      122.16      431.72    184.10 o 
  20   0   0        0.04     -146.30    130.27 o 
  21   0   0      693.86     1673.61    274.60 o 
   1   1   0     9528.03    11885.98    196.24 o 
   2   1   0     1130.32     1289.78     41.70 o 
   3   1   0    14792.11    15210.89    291.24 o 
   4   1   0     6485.60     6337.06    108.08 o 
   5   1   0      751.34      900.44     31.41 o 
   6   1   0     1417.10     1552.12     49.96 o 
   7   1   0     4613.21     4219.90     78.90 o 
   8   1   0     5509.96     5864.48     94.36 o 
   9   1   0     2430.64     2504.94     58.48 o 
  10   1   0      980.13      987.57     42.62 o 
  11   1   0      129.24      156.81     28.73 o 
  12   1   0       37.86       -0.75     26.65 o 
  13   1   0      895.74      979.56     50.04 o 
  14   1   0     1928.37     1982.65     98.82 o 
  15   1   0      525.87      606.39     56.54 o 
  16   1   0      768.14      788.13     62.60 o 
  17   1   0        0.08       -6.97     52.13 o 
  18   1   0      395.77      366.96     72.29 o 
  19   1   0      127.09      224.72    111.09 o 
  20   1   0      117.16       48.10    104.89 o 
  21   1   0       19.06      -21.42    300.04 o 
   0   2   0     1199.09     2182.92     82.08 o 
   1   2   0     1219.45     1403.11     42.08 o 
   2   2   0     5714.43     4984.17    117.49 o 
   3   2   0     9235.05     9960.48    183.81 o 
   4   2   0       11.57       29.42     33.25 o 
   5   2   0     6875.40     6955.75    185.27 o 
   6   2   0       12.08       26.59     21.46 o 
   7   2   0     1439.30     1508.31     40.60 o 
   8   2   0        4.52       -4.67     13.85 o 
   9   2   0        8.47       31.84     17.81 o 
  10   2   0     1885.89     2008.83     55.49 o 
  11   2   0      683.38      793.32     39.18 o 
  12   2   0     2092.84     2348.31     74.94 o 
  13   2   0        3.19       18.42     29.23 o 
  14   2   0       88.41       79.95     42.37 o 
  15   2   0       21.22        1.53     41.65 o 
  16   2   0      170.89      200.34     46.71 o 
  17   2   0       25.44       26.05     46.39 o 
  18   2   0      326.33      373.08     58.07 o 
  19   2   0       52.44      145.82     51.24 o 
  20   2   0      129.53      257.76     87.26 o 
  21   2   0        6.62       30.50    160.21 o 
   1   3   0     5938.94     6644.47    119.78 o 
   2   3   0      650.76      799.33     47.93 o 
   3   3   0     7800.27     8448.16    149.42 o 
   4   3   0     1257.92     1183.15     48.81 o 
   5   3   0     1305.42     1519.12     49.29 o 
   6   3   0     5460.38     5680.50     79.00 o 
   7   3   0     2567.89     2583.53     52.74 o 
   8   3   0     1364.93     1384.89     51.39 o 
   9   3   0     4181.80     3920.92     77.20 o 
  10   3   0        0.42      -22.90     20.70 o 
  11   3   0     3631.02     3541.45     85.96 o 
  12   3   0      686.51      740.91     62.95 o 
  13   3   0      642.66      762.46     66.34 o 
  14   3   0     2222.35     2400.46    100.94 o 
  15   3   0        9.20      104.27     63.94 o 
  16   3   0      373.15      460.00     67.94 o 
  17   3   0      505.17      491.51     79.59 o 
  18   3   0       33.75       50.79     61.39 o 
  19   3   0      319.06      479.67    155.54 o 
  20   3   0       69.95       94.64    104.06 o 
   0   4   0     8786.93     9232.39    207.10 o 
   1   4   0     1399.26     1690.16     45.09 o 
   2   4   0     2162.68     2113.98     66.96 o 
   3   4   0     1593.01     1791.03     70.60 o 
   4   4   0     1267.65     1387.19     72.43 o 
   5   4   0     4994.07     5901.93    100.61 o 
   6   4   0      563.08      583.36     34.87 o 
   7   4   0      431.58      517.00     32.54 o 
   8   4   0     1865.38     1803.99     49.44 o 
   9   4   0     1161.30     1332.85     50.15 o 
  10   4   0      903.23      958.49     55.03 o 
  11   4   0       39.76      137.22     54.44 o 
  12   4   0     4524.53     4827.81    156.57 o 
  13   4   0      113.48       66.09     54.54 o 
  14   4   0      114.40       60.24     70.33 o 
  15   4   0      781.52      866.32     91.43 o 
  16   4   0      114.09      100.35     63.80 o 
  17   4   0      231.15      101.56     83.10 o 
  18   4   0       50.20       39.72     79.42 o 
  19   4   0        4.09      -40.23     77.50 o 
   1   5   0      727.29      772.97     40.45 o 
   2   5   0     4859.52     4769.60     96.76 o 
   3   5   0      138.83      123.22     37.06 o 
   4   5   0     4618.10     4455.33    124.95 o 
   5   5   0     1062.74     1075.67     70.26 o 
   6   5   0      643.84      687.03     55.84 o 
   7   5   0      272.85      299.58     41.83 o 
   8   5   0      753.14      882.19     55.82 o 
   9   5   0      356.89      285.49     50.41 o 
  10   5   0      576.38      658.89     90.91 o 
  11   5   0      108.74       42.36    116.17 o 
  12   5   0      950.59      812.15     83.48 o 
  13   5   0     2488.89     2671.33    127.25 o 
  14   5   0       37.52      124.84     95.55 o 
  15   5   0      103.38       85.66     81.27 o 
  16   5   0       16.55       41.16     76.00 o 
  17   5   0       78.96      153.32     81.46 o 
  18   5   0        0.37       49.84    138.77 o 
   0   6   0       19.33       74.66     41.25 o 
   1   6   0     1288.35     1361.87     69.75 o 
   2   6   0      379.09      427.07     48.48 o 
   3   6   0     3131.61     3192.32    109.14 o 
   4   6   0      646.45      697.16     71.70 o 
   5   6   0     2929.66     2966.18    111.82 o 
   6   6   0      330.38      311.92     57.17 o 
   7   6   0       14.28       51.35     49.93 o 
   8   6   0       85.38      101.72     50.61 o 
   9   6   0      573.24      575.56     73.13 o 
  10   6   0      505.83      566.15     75.37 o 
  11   6   0     1177.63     1466.25    162.78 o 
  12   6   0     1445.71     1441.16    104.33 o 
  13   6   0      409.78      486.04    116.58 o 
  14   6   0      114.66      194.88    106.09 o 
  15   6   0       34.67      -44.68     95.46 o 
  16   6   0      112.47       62.25    105.36 o 
  17   6   0        1.45       54.01     88.11 o 
   1   7   0       51.35       48.33     36.46 o 
   2   7   0       23.10       22.49     52.10 o 
   3   7   0        5.95      -94.46     81.38 o 
   4   7   0       63.32      128.06     60.59 o 
   5   7   0      198.80      236.98     54.44 o 
   6   7   0        4.72        1.10     48.73 o 
   7   7   0       42.03       56.41     63.34 o 
   8   7   0       39.57       57.32     49.21 o 
   9   7   0        1.84      -42.51     62.39 o 
  10   7   0      560.88      536.50    146.86 o 
  11   7   0      165.56      111.13     78.39 o 
  12   7   0       27.54       90.23    127.11 o 
  13   7   0       42.18      115.50    105.34 o 
  14   7   0       15.96     -170.92    115.66 o 
  15   7   0        0.42       27.08    109.64 o 
   0   8   0       83.16      -50.60     94.86 o 
   1   8   0      168.78      225.75     56.68 o 
   2   8   0      341.71      440.83     74.91 o 
   3   8   0      345.23      401.42     96.30 o 
   4   8   0        8.41       76.97     61.21 o 
   5   8   0      321.48      271.17     92.76 o 
   6   8   0       84.25       38.40     97.60 o 
   7   8   0      117.65       81.65    151.64 o 
   8   8   0       63.46      -37.12     61.51 o 
   9   8   0      125.16      111.58    122.26 o 
  10   8   0       75.19      111.35     96.02 o 
  11   8   0       27.31      -23.64     92.12 o 
  12   8   0       22.10      140.14    100.15 o 
  13   8   0        1.19       25.88    103.19 o 
   1   9   0        1.20      -51.33     64.73 o 
   2   9   0      204.06      280.58     72.77 o 
   3   9   0       81.33       68.53     65.46 o 
   4   9   0      445.78      414.90    107.44 o 
   5   9   0       15.23        3.87     85.39 o 
   6   9   0      138.89      356.53    142.64 o 
   7   9   0        6.86       70.44     76.06 o 
   8   9   0        0.01       62.29     77.92 o 
   9   9   0       42.18      -17.15    108.07 o 
  10   9   0        3.49       97.25    135.33 o 
   0  10   0       62.26      143.63    117.35 o 
   1  10   0       13.17       61.74     79.13 o 
   2  10   0        3.21      -83.11     70.90 o 
   3  10   0       65.39      -43.00    112.43 o 
   4  10   0       19.26      107.93    133.37 o 
   5  10   0       56.91      122.97    130.27 o 
 -21   1   1       10.75       44.75    113.13 o 
 -20   1   1      215.45      205.85    118.58 o 
 -19   1   1      122.06       53.84     83.60 o 
 -18   1   1     1215.81     1347.64    119.25 o 
 -17   1   1     1054.46     1072.48     93.08 o 
 -16   1   1      496.40      610.23     63.67 o 
 -15   1   1      145.82      156.51     31.96 o 
 -14   1   1       63.90       97.30     28.00 o 
 -13   1   1      109.64       65.19     28.75 o 
 -12   1   1     1692.34     1540.41     53.90 o 
 -11   1   1        0.24       11.82     21.48 o 
 -10   1   1     2498.11     1896.82     52.41 o 
  -9   1   1       56.13       45.70     20.06 o 
  -8   1   1     5719.84     5545.77     95.20 o 
  -7   1   1      100.83       29.49     19.12 o 
  -6   1   1     6515.41     6324.01    103.58 o 
  -5   1   1        5.62       47.79     15.74 o 
  -4   1   1    27731.57    26522.19    381.79 o 
  -3   1   1      192.61      129.56     17.44 o 
  -2   1   1    14929.33    17569.19    464.24 o 
  -1   1   1    22044.69    28773.31    459.20 o 
   0   1   1     4107.14     6078.57     94.81 o 
   1   1   1    11442.43     8376.34    168.58 o 
   2   1   1      335.48      210.99     35.12 o 
   3   1   1    12065.85    10986.48    473.70 o 
   4   1   1     3017.86     2785.04     64.48 o 
   5   1   1     4474.26     4460.73     92.38 o 
   6   1   1     1849.26     1927.12     55.71 o 
   7   1   1     5344.80     5134.81    100.48 o 
   8   1   1     1932.67     1965.58     54.48 o 
   9   1   1        6.01       11.86     16.10 o 
  10   1   1       90.62       57.19     21.16 o 
  11   1   1     3342.88     3593.56     98.24 o 
  12   1   1       66.62       59.17     25.93 o 
  13   1   1     2430.82     2604.12     80.33 o 
  14   1   1       15.31       40.87     34.73 o 
  15   1   1     1597.26     1651.43    110.80 o 
  16   1   1      181.98      137.66     46.60 o 
  17   1   1       25.57       47.78     52.49 o 
  18   1   1      348.66      189.52     66.51 o 
  19   1   1      300.70      448.61     98.33 o 
  20   1   1      412.38      337.40    234.13 o 
 -21   2   1        6.19     -185.08    134.91 o 
 -20   2   1      123.16      241.62    104.29 o 
 -19   2   1      647.69      623.26    100.93 o 
 -18   2   1      576.90      536.51     62.49 o 
 -17   2   1     2308.53     2260.29     96.15 o 
 -16   2   1      151.06      168.66     59.54 o 
 -15   2   1      536.19      637.11     58.02 o 
 -14   2   1        0.17      -12.94     30.69 o 
 -13   2   1      243.04      271.24     36.23 o 
 -12   2   1       25.08       31.86     25.92 o 
 -11   2   1     6370.02     6560.70    119.53 o 
 -10   2   1      163.38      153.14     34.00 o 
  -9   2   1     7730.35     8088.69    130.22 o 
  -8   2   1       38.81       34.09     14.93 o 
  -7   2   1       16.14       21.08     12.43 o 
  -6   2   1       51.28       45.32     13.65 o 
  -5   2   1    11581.95    12413.58    229.52 o 
  -4   2   1      808.12      925.86     46.15 o 
  -3   2   1    35980.07    37382.64    598.15 o 
  -2   2   1    24722.82    23444.44    442.24 o 
  -1   2   1    19724.99    20006.96    382.69 o 
   0   2   1     2719.82     1976.94     91.07 o 
   1   2   1     2835.76     3020.50    113.41 o 
   2   2   1       37.29       -0.70     31.70 o 
   3   2   1       43.27       59.83     21.25 o 
   4   2   1     4270.91     4104.02    113.00 o 
   5   2   1     1616.31     1582.08     62.12 o 
   6   2   1    14691.93    14001.73    210.45 o 
   7   2   1      638.33      700.76     32.09 o 
   8   2   1     2900.69     2969.18     71.44 o 
   9   2   1      147.01      150.19     25.92 o 
  10   2   1      627.26      572.24     37.16 o 
  11   2   1      256.18      287.73     36.84 o 
  12   2   1     8711.76     8420.35    153.22 o 
  13   2   1      411.76      472.35     61.65 o 
  14   2   1     1435.94     1359.21     75.89 o 
  15   2   1        3.03      -29.56     38.47 o 
  16   2   1       88.37       87.88     45.91 o 
  17   2   1        5.00       61.48     53.22 o 
  18   2   1      421.89      382.03     67.41 o 
  19   2   1      136.79      135.72     75.40 o 
  20   2   1      502.17      602.01    140.35 o 
 -20   3   1      109.83      166.77    107.50 o 
 -19   3   1       74.56       13.45     74.24 o 
 -18   3   1      288.02      297.57     76.71 o 
 -17   3   1       70.99       56.88     62.93 o 
 -16   3   1     1082.93     1092.89     95.29 o 
 -15   3   1       11.71       34.82     53.32 o 
 -14   3   1        5.14        7.52     47.45 o 
 -13   3   1     5554.11     5351.38    143.77 o 
 -12   3   1      117.95      140.56     42.80 o 
 -11   3   1       69.28       28.32     31.95 o 
 -10   3   1     3303.43     3370.91     80.72 o 
  -9   3   1     2330.95     2401.86     70.05 o 
  -8   3   1      532.56      573.99     29.54 o 
  -7   3   1     2985.95     2915.80     58.93 o 
  -6   3   1     2861.21     2755.87     76.68 o 
  -5   3   1     7591.99     7415.31    125.10 o 
  -4   3   1     2702.65     2403.35     59.73 o 
  -3   3   1     4133.78     4533.76    108.01 o 
  -2   3   1     8688.69     7878.54    138.15 o 
  -1   3   1     7253.24     6743.88    152.86 o 
   0   3   1     1542.74     1482.20     48.88 o 
   1   3   1     6076.84     5652.92    142.60 o 
   2   3   1     1454.49     1215.35     53.35 o 
   3   3   1        4.82        4.56     22.61 o 
   4   3   1    10595.04    10490.19    149.11 o 
   5   3   1     2864.53     2922.51     71.58 o 
   6   3   1      874.73     1050.45     61.86 o 
   7   3   1     3857.42     3947.66     68.87 o 
   8   3   1     3965.39     3870.70     71.01 o 
   9   3   1      207.35      202.88     27.48 o 
  10   3   1     3316.73     3343.29    159.01 o 
  11   3   1     2279.96     2277.72     88.28 o 
  12   3   1       41.28       73.12     40.28 o 
  13   3   1       81.86      123.12     43.23 o 
  14   3   1       63.97       34.50     41.71 o 
  15   3   1      341.66      303.42     52.63 o 
  16   3   1      762.08      776.91     79.61 o 
  17   3   1      201.87      211.31     68.26 o 
  18   3   1       34.03       23.93     80.70 o 
  19   3   1      447.01      402.05     95.60 o 
  20   3   1       52.99       32.27    100.72 o 
 -20   4   1       48.34      109.44    185.36 o 
 -19   4   1      118.60      142.03     83.17 o 
 -18   4   1        0.14      -18.59     70.78 o 
 -17   4   1      129.33       51.71     64.60 o 
 -16   4   1      882.55      996.21    102.06 o 
 -15   4   1      524.71      412.42     93.09 o 
 -14   4   1     1582.41     1288.09    116.00 o 
 -13   4   1        1.93       47.11     52.42 o 
 -12   4   1       48.73      113.33     47.09 o 
 -11   4   1      512.56      606.45     49.91 o 
 -10   4   1       58.21      144.16     36.76 o 
  -9   4   1       10.35       -3.68     29.76 o 
  -8   4   1     5180.65     4994.32     91.03 o 
  -7   4   1      590.83      576.22     39.69 o 
  -6   4   1     3649.58     3273.34     91.53 o 
  -5   4   1      113.20      135.39     44.83 o 
  -4   4   1    12090.11    12407.69    241.22 o 
  -3   4   1      566.70      649.48    108.46 o 
  -2   4   1      182.01      231.48     36.15 o 
  -1   4   1     2870.22     2932.46     76.41 o 
   0   4   1     3028.50     3108.72     98.19 o 
   1   4   1    10724.07    10636.69    165.39 o 
   2   4   1      514.85      451.01     34.69 o 
   3   4   1      144.82      127.26     25.75 o 
   4   4   1       57.28       27.50     19.33 o 
   5   4   1      183.04      207.27     23.84 o 
   6   4   1        9.38        8.82     26.61 o 
   7   4   1      977.84      978.99     40.52 o 
   8   4   1      537.88      474.26     31.17 o 
   9   4   1     4596.25     4489.81    142.25 o 
  10   4   1      149.99       56.43     44.02 o 
  11   4   1      616.02      617.56    100.49 o 
  12   4   1        7.03      -81.16     57.57 o 
  13   4   1      565.40      644.41     97.97 o 
  14   4   1      202.45      170.52     54.06 o 
  15   4   1      903.32      940.31     96.32 o 
  16   4   1      415.34      389.07     89.15 o 
  17   4   1      857.15      908.74    111.52 o 
  18   4   1      224.43      122.48     81.18 o 
  19   4   1      104.98       91.84     90.74 o 
 -19   5   1        0.47     -110.49     73.66 o 
 -18   5   1      227.57      227.04     93.09 o 
 -17   5   1      100.58      138.32     81.65 o 
 -16   5   1       80.64       46.28    108.56 o 
 -15   5   1      202.20      154.87     82.01 o 
 -14   5   1      105.71       58.00     75.01 o 
 -13   5   1      241.62      304.02     83.24 o 
 -12   5   1      597.96      607.13     74.50 o 
 -11   5   1     1499.57     1511.23     95.51 o 
 -10   5   1      151.31      135.95     41.66 o 
  -9   5   1      539.51      531.56     50.93 o 
  -8   5   1      408.88      352.94     50.66 o 
  -7   5   1     2651.72     2606.99    174.42 o 
  -6   5   1        0.22      -20.97     39.56 o 
  -5   5   1     2047.36     2000.45    113.22 o 
  -4   5   1      446.00      436.41     49.98 o 
  -3   5   1     1218.67     1218.55     57.20 o 
  -2   5   1     1520.48     1451.75     60.78 o 
  -1   5   1      296.89      287.28     31.24 o 
   0   5   1     2691.80     2577.85     62.33 o 
   1   5   1      467.72      472.63     36.02 o 
   2   5   1     2305.35     2467.72     74.39 o 
   3   5   1      512.22      462.43     40.53 o 
   4   5   1       34.81       51.61     25.18 o 
   5   5   1      186.45      194.62     30.62 o 
   6   5   1      818.93      837.61     58.97 o 
   7   5   1       47.45       62.21     43.08 o 
   8   5   1     1848.34     1972.94     99.48 o 
   9   5   1       18.82       56.11     51.96 o 
  10   5   1      798.64      756.31     79.87 o 
  11   5   1      727.02      751.57     81.00 o 
  12   5   1        0.39       61.85     56.31 o 
  13   5   1      212.02      264.86     68.13 o 
  14   5   1       33.86      -53.47     76.10 o 
  15   5   1      123.14       29.02     71.26 o 
  16   5   1      236.90      185.00     85.85 o 
  17   5   1       84.84       53.11     80.34 o 
  18   5   1       48.35       11.83     83.24 o 
 -17   6   1       39.36       48.46    112.59 o 
 -16   6   1       25.50      -33.64     98.28 o 
 -15   6   1       48.60       42.47    101.95 o 
 -14   6   1       31.07      -17.34     92.38 o 
 -13   6   1       28.97      -18.28    129.15 o 
 -12   6   1       18.75       94.16     75.02 o 
 -11   6   1       34.77      -48.17     55.16 o 
 -10   6   1      144.82      181.48     63.02 o 
  -9   6   1        7.92      -48.51     52.44 o 
  -8   6   1       80.45      138.72     54.23 o 
  -7   6   1       16.43      217.13    162.40 o 
  -6   6   1      849.43     1055.34     76.18 o 
  -5   6   1      253.48      275.79     54.06 o 
  -4   6   1      160.25      190.85     48.59 o 
  -3   6   1      478.24      458.32     68.28 o 
  -2   6   1      312.99      325.85     45.23 o 
  -1   6   1       73.90       97.59     39.47 o 
   0   6   1     1493.02     1532.75     67.92 o 
   1   6   1      284.81      255.30     50.56 o 
   2   6   1      508.14      477.35     52.83 o 
   3   6   1      926.18      998.88     68.09 o 
   4   6   1        4.82       75.33     45.66 o 
   5   6   1        0.58      -56.22     47.73 o 
   6   6   1       72.01       61.48     40.70 o 
   7   6   1      141.63      173.91     47.27 o 
   8   6   1        0.47      -62.81     48.64 o 
   9   6   1       59.51      -46.94     51.44 o 
  10   6   1        0.13       39.46     54.07 o 
  11   6   1      253.74      188.59     81.46 o 
  12   6   1       50.34      121.43     63.50 o 
  13   6   1       11.08      -90.65    105.47 o 
  14   6   1       40.22      -11.37     93.51 o 
  15   6   1       13.24      -65.97     91.03 o 
  16   6   1       20.61      -19.22     79.71 o 
  17   6   1       20.09       47.41     83.71 o 
 -16   7   1        0.56     -138.31    205.88 o 
 -15   7   1      445.38      727.38    146.95 o 
 -14   7   1      101.59      -28.82    100.41 o 
 -13   7   1      607.97      667.29    147.63 o 
 -12   7   1       13.05      -58.12     82.31 o 
 -11   7   1       37.68       80.96     73.55 o 
 -10   7   1       82.39       92.72     57.42 o 
  -9   7   1      830.31      763.48     80.86 o 
  -8   7   1       30.85       53.30     51.93 o 
  -7   7   1      959.22     1133.67    174.99 o 
  -6   7   1      179.93      163.59     55.25 o 
  -5   7   1     1545.72     1537.89     88.79 o 
  -4   7   1      338.63      328.98    120.65 o 
  -3   7   1       29.66       40.98     69.55 o 
  -2   7   1      531.15      542.20     62.87 o 
  -1   7   1     1127.80     1131.42     93.57 o 
   0   7   1       14.86       -8.99     42.72 o 
   1   7   1       39.25       41.62     39.02 o 
   2   7   1     1573.41     1569.91    103.44 o 
   3   7   1     1692.49     1670.62    190.94 o 
   4   7   1     1142.07     1022.17     91.43 o 
   5   7   1       30.74       -1.16     52.04 o 
   6   7   1       53.58      110.97     52.04 o 
   7   7   1       40.58      105.28     54.08 o 
   8   7   1      464.20      612.16     91.25 o 
   9   7   1       35.56       58.38     75.34 o 
  10   7   1     1797.67     1680.11    111.70 o 
  11   7   1       15.12      -40.02    103.37 o 
  12   7   1       35.35       16.94     73.35 o 
  13   7   1       30.13       38.45    103.73 o 
  14   7   1      128.31      -30.93    102.89 o 
  15   7   1       41.57       93.41    115.45 o 
 -13   8   1        0.70       23.55     96.40 o 
 -12   8   1      228.56      203.13    108.43 o 
 -11   8   1       48.06       65.93     92.89 o 
 -10   8   1       17.86      -18.66     55.72 o 
  -9   8   1       22.79      -43.75     73.82 o 
  -8   8   1      234.68       83.47     91.96 o 
  -7   8   1       35.56      132.76     92.27 o 
  -6   8   1      740.03      807.33     95.93 o 
  -5   8   1       73.60        8.52     61.50 o 
  -4   8   1      512.65      444.04     74.96 o 
  -3   8   1      359.54      287.60     76.53 o 
  -2   8   1        1.88      -26.39     52.74 o 
  -1   8   1     1193.74     1015.03    149.25 o 
   0   8   1      731.11      790.72     73.41 o 
   1   8   1      154.65      238.85     67.05 o 
   2   8   1      787.26      659.91     69.68 o 
   3   8   1      851.56      784.58     74.50 o 
   4   8   1       92.09       61.56     79.53 o 
   5   8   1       11.31       98.47     83.56 o 
   6   8   1        1.25      -71.88     47.92 o 
   7   8   1      291.15      219.26     69.44 o 
   8   8   1      379.78      713.29    201.45 o 
   9   8   1      287.35      343.46    147.70 o 
  10   8   1        0.01        1.55    107.09 o 
  11   8   1      153.64      205.92    122.40 o 
  12   8   1        0.09     -139.47     92.98 o 
  13   8   1        5.06      223.88    117.03 o 
 -10   9   1       51.48      -28.11    132.38 o 
  -9   9   1        0.10      -12.40     74.32 o 
  -8   9   1       22.50       90.78    128.03 o 
  -7   9   1        8.40       52.28    122.12 o 
  -6   9   1        5.96       42.44    119.17 o 
  -5   9   1        2.28       26.85     61.68 o 
  -4   9   1      180.81      259.02     74.99 o 
  -3   9   1       23.44       25.24     62.78 o 
  -2   9   1       88.84      173.41     68.58 o 
  -1   9   1       19.02       15.96    114.06 o 
   0   9   1        1.27       -9.71     64.29 o 
   1   9   1        2.76      -64.49     65.75 o 
   2   9   1        7.87        0.09     62.89 o 
   3   9   1       12.43     -118.28    143.48 o 
   4   9   1      184.48      296.47    100.70 o 
   5   9   1      405.84      547.10    156.55 o 
   6   9   1        2.30      -85.33     71.11 o 
   7   9   1       30.26       55.79    109.76 o 
   8   9   1       11.98      -13.77    109.62 o 
   9   9   1       21.97     -149.88     99.92 o 
  10   9   1        7.97       28.67    139.55 o 
  -5  10   1        4.18      -47.36    121.42 o 
  -4  10   1       38.39       76.80     81.70 o 
  -3  10   1      102.57       35.47     82.05 o 
  -2  10   1       18.60      -31.73    104.28 o 
  -1  10   1       33.76      -79.38     73.71 o 
   0  10   1        1.56       29.61     99.50 o 
   1  10   1       46.63       22.89     78.87 o 
   2  10   1       31.52     -101.32    100.34 o 
   3  10   1        0.07       -8.01    109.19 o 
   4  10   1      108.05      -11.95    114.82 o 
   5  10   1        3.93        3.60     83.13 o 
 -22   0   2      486.77      413.45    193.23 o 
 -21   0   2       16.47        1.12    142.22 o 
 -20   0   2     1189.65     1251.17    233.99 o 
 -19   0   2        6.32      142.83     83.99 o 
 -18   0   2     2460.03     2284.63    167.04 o 
 -17   0   2       12.14       30.69     68.17 o 
 -16   0   2      613.66      542.18    192.11 o 
 -15   0   2       43.52      249.56     63.13 o 
 -14   0   2     2474.43     2479.89    102.57 o 
 -13   0   2     2433.05     2611.99    100.50 o 
 -12   0   2     3507.77     3545.82    112.57 o 
 -11   0   2      845.01      833.59     59.50 o 
 -10   0   2     7879.07     7906.20    169.10 o 
  -9   0   2    10703.66    11919.29    226.87 o 
  -8   0   2     2966.13     3374.99    343.84 o 
  -7   0   2    25500.94    27554.56    453.91 o 
  -6   0   2     5202.52     4897.51    104.55 o 
  -5   0   2    52315.55    55573.98    872.10 o 
  -4   0   2     3827.13     3564.87    102.98 o 
  -3   0   2    36601.97    36408.53    815.35 o 
  -2   0   2      525.02      734.43     42.58 o 
   0   0   2        5.64       -3.29     13.23 o 
   1   0   2    40001.23    43585.51    792.88 o 
   2   0   2     1116.76      894.05     66.59 o 
   3   0   2    23490.67    23720.85    390.95 o 
   4   0   2       35.72       27.60     20.26 o 
   5   0   2    12837.44    12392.25    229.14 o 
   6   0   2      718.68      721.48     52.47 o 
   7   0   2     3158.72     3176.99    107.36 o 
   8   0   2     1272.50     1107.33     58.03 o 
   9   0   2     2746.86     2247.06     81.74 o 
  10   0   2     2981.53     2480.61    100.77 o 
  11   0   2     2953.04     2824.85    135.92 o 
  12   0   2     2957.96     2851.31    106.74 o 
  13   0   2      622.17      615.28     64.42 o 
  14   0   2      210.30      139.43     61.79 o 
  15   0   2       15.96       31.78     55.09 o 
  16   0   2     1833.30     1773.60    124.26 o 
  17   0   2      341.02      362.05     80.53 o 
  18   0   2     1849.44     1745.00    167.81 o 
  19   0   2        7.38       14.33    145.87 o 
  20   0   2      640.59      238.91    175.95 o 
 -21   1   2      348.08      362.11    151.43 o 
 -20   1   2        1.14        3.38     72.44 o 
 -19   1   2     1012.77     1195.55    115.75 o 
 -18   1   2      420.60      494.67     92.43 o 
 -17   1   2       55.31       49.88     51.46 o 
 -16   1   2       35.95      -54.00     36.00 o 
 -15   1   2      381.34      462.23     54.88 o 
 -14   1   2      204.66      208.37     35.08 o 
 -13   1   2     2945.47     2915.83     74.00 o 
 -12   1   2     1895.92     1759.64     65.57 o 
 -11   1   2     1253.91     1171.34     44.25 o 
 -10   1   2     1508.37     1223.57     41.88 o 
  -9   1   2     1222.29     1306.62     43.61 o 
  -8   1   2      108.57      155.94     22.04 o 
  -7   1   2     3729.04     3684.85     62.25 o 
  -6   1   2     4260.16     4033.90     52.73 o 
  -5   1   2     1512.43     1718.68     37.53 o 
  -4   1   2     2522.63     2277.68     49.31 o 
  -3   1   2      139.82      163.48     31.19 o 
  -2   1   2     3919.72     3877.16     62.27 o 
  -1   1   2     6916.46     7583.40    131.29 o 
   0   1   2       37.44       36.16     12.21 o 
   1   1   2      120.50       33.66     15.53 o 
   2   1   2    11125.96    11108.60    278.00 o 
   3   1   2     1514.92     1193.17     48.15 o 
   4   1   2    17001.47    16134.68    212.93 o 
   5   1   2      834.08      778.04     33.16 o 
   6   1   2    10327.75    10133.40    140.27 o 
   7   1   2     2582.03     2558.87     59.04 o 
   8   1   2     3344.61     3309.43     74.51 o 
   9   1   2     3003.04     3187.89     70.00 o 
  10   1   2     1896.30     1738.79     59.03 o 
  11   1   2     2319.38     2489.54    121.42 o 
  12   1   2      430.34      430.40     47.87 o 
  13   1   2      370.34      291.67     46.22 o 
  14   1   2      136.67       80.43     37.40 o 
  15   1   2        0.24       77.98     39.72 o 
  16   1   2      519.74      460.91     65.87 o 
  17   1   2     1122.34     1284.79    109.34 o 
  18   1   2       32.02       23.36     53.51 o 
  19   1   2      414.05      283.48     87.31 o 
  20   1   2       36.52     -139.12     92.75 o 
 -21   2   2        7.87      -77.87     86.35 o 
 -20   2   2        0.10       47.82     96.27 o 
 -19   2   2      104.57       53.69     72.01 o 
 -18   2   2        0.21       46.71     63.78 o 
 -17   2   2      501.49      673.51     71.38 o 
 -16   2   2        0.87       50.46     31.34 o 
 -15   2   2      518.38      701.58     66.46 o 
 -14   2   2        2.01       12.50     33.81 o 
 -13   2   2      192.71      235.17     38.98 o 
 -12   2   2       34.95       10.19     25.02 o 
 -11   2   2      242.97      241.34     30.91 o 
 -10   2   2      657.56      631.97     34.01 o 
  -9   2   2     3568.64     3389.40     66.68 o 
  -8   2   2     2673.83     2568.09     54.31 o 
  -7   2   2      588.76      606.81     26.46 o 
  -6   2   2      288.01      323.40     21.70 o 
  -5   2   2     1003.31     1194.37     34.86 o 
  -4   2   2        5.33       -8.22     15.80 o 
  -3   2   2     2199.64     2098.22     53.02 o 
  -2   2   2     8526.14     8305.96    150.42 o 
  -1   2   2     2839.86     2271.21     54.05 o 
   0   2   2     3853.50     4142.57    102.77 o 
   1   2   2     5925.71     5244.16    157.00 o 
   2   2   2     1000.46     1192.69     43.05 o 
   3   2   2     3218.23     3567.66     71.92 o 
   4   2   2      266.47      284.39     26.34 o 
   5   2   2        8.51       10.79     22.33 o 
   6   2   2     2598.66     2437.20     69.97 o 
   7   2   2      523.64      544.97     38.51 o 
   8   2   2     1282.18     1266.64     51.05 o 
   9   2   2      117.27       74.90     26.95 o 
  10   2   2      123.89      110.53     26.33 o 
  11   2   2     1051.53     1044.46     60.51 o 
  12   2   2      145.57      136.89     35.10 o 
  13   2   2      361.08      355.05     43.71 o 
  14   2   2       71.86      121.64     44.59 o 
  15   2   2      774.20      703.48     63.13 o 
  16   2   2      183.29      280.95     55.32 o 
  17   2   2      254.29      271.33     73.62 o 
  18   2   2        0.52      -48.68     60.64 o 
  19   2   2       40.20      -32.07    107.05 o 
  20   2   2       10.39       40.88     85.36 o 
 -21   3   2      283.91      394.25    122.70 o 
 -20   3   2       13.36       50.88    123.39 o 
 -19   3   2      307.01      598.82    104.37 o 
 -18   3   2      178.41      307.07    100.39 o 
 -17   3   2      198.14      288.57     74.16 o 
 -16   3   2     1577.69     1491.24    104.03 o 
 -15   3   2       67.00       75.49     57.84 o 
 -14   3   2      301.89      272.99     57.23 o 
 -13   3   2     2544.48     2628.00    115.82 o 
 -12   3   2     1432.76     1460.14     91.65 o 
 -11   3   2     1308.07     1510.39     81.17 o 
 -10   3   2       94.99      140.75     26.00 o 
  -9   3   2      145.16      137.88     20.22 o 
  -8   3   2     4398.39     4623.38     80.17 o 
  -7   3   2     1901.58     1961.68     44.58 o 
  -6   3   2    14695.02    14674.22    218.09 o 
  -5   3   2     3480.78     3457.54     80.72 o 
  -4   3   2     6200.58     5777.95    111.87 o 
  -3   3   2     5966.45     5811.44    100.61 o 
  -2   3   2     2790.52     2873.58     69.82 o 
  -1   3   2     8372.84     7548.05    133.49 o 
   0   3   2       12.04       65.80     30.66 o 
   1   3   2     7631.26     6804.27    129.57 o 
   2   3   2     3910.49     3704.55     76.21 o 
   3   3   2      415.69      518.49     36.11 o 
   4   3   2    12515.49    12177.00    188.53 o 
   5   3   2       53.03       63.89     26.70 o 
   6   3   2      621.41      494.23     45.97 o 
   7   3   2     4532.26     4265.90     97.20 o 
   8   3   2      348.14      420.98     38.53 o 
   9   3   2     5263.22     5196.95    120.41 o 
  10   3   2     3574.12     3743.98    100.72 o 
  11   3   2      710.02      854.70     53.06 o 
  12   3   2      451.71      483.45     47.25 o 
  13   3   2        2.58       15.96     39.95 o 
  14   3   2     1166.22     1279.58     84.93 o 
  15   3   2      141.74      220.73     51.99 o 
  16   3   2        5.01      -24.71     44.39 o 
  17   3   2      310.43      320.88     67.01 o 
  18   3   2      220.81      182.75    140.04 o 
  19   3   2      262.10      353.35    111.91 o 
 -20   4   2      190.04        1.44    105.06 o 
 -19   4   2       68.89      -78.39     95.02 o 
 -18   4   2      198.32      273.31     90.06 o 
 -17   4   2       99.14      178.47     81.14 o 
 -16   4   2        3.88       25.76     76.96 o 
 -15   4   2       92.70      152.52     77.79 o 
 -14   4   2     1706.73     1861.97    131.58 o 
 -13   4   2      179.22      144.10     59.51 o 
 -12   4   2      988.17      988.03     59.32 o 
 -11   4   2     1451.40     1631.81     79.61 o 
 -10   4   2      138.44      184.47     41.07 o 
  -9   4   2      264.00      265.83     37.89 o 
  -8   4   2      592.58      578.08     34.79 o 
  -7   4   2      142.18      159.16     37.46 o 
  -6   4   2     8130.53     8054.22    182.43 o 
  -5   4   2     7576.48     7837.54    174.30 o 
  -4   4   2        0.95      -19.02     29.37 o 
  -3   4   2     5750.59     5622.65    116.32 o 
  -2   4   2      315.86      457.21     36.26 o 
  -1   4   2       67.10       91.32     28.20 o 
   0   4   2      480.14      466.56     28.69 o 
   1   4   2     1766.29     1730.71     56.41 o 
   2   4   2      772.07      906.30     47.62 o 
   3   4   2     3111.88     3274.43     70.11 o 
   4   4   2      564.92      578.99     38.16 o 
   5   4   2        9.68       95.89     31.79 o 
   6   4   2       69.85       12.55     26.76 o 
   7   4   2      532.81      564.90     35.62 o 
   8   4   2       80.79       51.64     28.88 o 
   9   4   2     1273.75     1370.63     58.71 o 
  10   4   2       61.25       33.41     31.72 o 
  11   4   2      597.54      534.36     72.10 o 
  12   4   2     2244.63     2302.82    100.43 o 
  13   4   2       10.85        7.69     47.67 o 
  14   4   2      108.15       39.19     51.65 o 
  15   4   2      145.55      148.70     60.28 o 
  16   4   2      131.25      130.63     79.26 o 
  17   4   2      217.86       78.05     78.50 o 
  18   4   2      246.96      106.03     79.54 o 
 -19   5   2        9.40     -109.80     73.20 o 
 -18   5   2      260.10      216.05    106.02 o 
 -17   5   2        2.55       90.82    101.25 o 
 -16   5   2      289.36      188.77     85.66 o 
 -15   5   2       56.80      138.57     82.34 o 
 -14   5   2       20.89       28.37     74.02 o 
 -13   5   2       80.80       63.17     73.91 o 
 -12   5   2      464.52      666.38     62.45 o 
 -11   5   2      113.46      129.47     34.98 o 
 -10   5   2     1653.45     1720.36     83.28 o 
  -9   5   2     1914.36     1857.74     75.04 o 
  -8   5   2     1224.17     1337.23    128.98 o 
  -7   5   2     3477.15     3508.42    197.91 o 
  -6   5   2       32.83       23.39     40.30 o 
  -5   5   2      667.24      711.52     63.30 o 
  -4   5   2      636.87      622.47     46.24 o 
  -3   5   2     1638.69     1677.01     65.78 o 
  -2   5   2      598.59      539.76     42.93 o 
  -1   5   2     7682.31     7342.84    129.71 o 
   0   5   2        0.23        2.87     24.79 o 
   1   5   2     3579.23     3494.46     89.09 o 
   2   5   2       58.51       33.99     28.89 o 
   3   5   2        0.25       -5.52     27.82 o 
   4   5   2       40.09       26.91     23.06 o 
   5   5   2     2499.75     2581.88     68.56 o 
   6   5   2      638.32      673.07     43.20 o 
   7   5   2     1547.21     1734.60    134.62 o 
   8   5   2     1569.00     1603.73     77.25 o 
   9   5   2        9.64      -74.55     49.70 o 
  10   5   2      168.60      168.30     77.43 o 
  11   5   2        2.17      -14.11     50.16 o 
  12   5   2       16.15       17.37     53.97 o 
  13   5   2      645.09      587.48     81.48 o 
  14   5   2      755.40      867.39     81.89 o 
  15   5   2       79.39      116.69     79.60 o 
  16   5   2      985.59      890.54    115.96 o 
  17   5   2        5.74       21.27     86.38 o 
 -18   6   2        0.66     -131.45     87.64 o 
 -17   6   2      476.70       86.89    113.67 o 
 -16   6   2        9.17      -23.34    100.06 o 
 -15   6   2      389.52      255.41    112.86 o 
 -14   6   2       96.96      -20.37     99.01 o 
 -13   6   2       11.33      -87.72     72.69 o 
 -12   6   2       84.56       19.28     73.97 o 
 -11   6   2      691.39      604.75     64.89 o 
 -10   6   2      995.46      966.20     72.06 o 
  -9   6   2     2324.83     2450.57    115.57 o 
  -8   6   2     1675.84     1824.27     98.33 o 
  -7   6   2     1218.02     1243.87     82.76 o 
  -6   6   2      657.14      629.34     65.95 o 
  -5   6   2       97.68       92.67     53.80 o 
  -4   6   2      577.35      532.51     87.65 o 
  -3   6   2      104.20      155.50     46.64 o 
  -2   6   2     4529.88     4367.66    131.33 o 
  -1   6   2        5.02       -4.87     34.89 o 
   0   6   2     2365.55     2364.21     82.52 o 
   1   6   2      202.34      132.76     46.29 o 
   2   6   2      381.50      441.35     53.00 o 
   3   6   2       43.65       27.24     42.51 o 
   4   6   2      498.56      528.74     61.10 o 
   5   6   2      105.08      150.79     43.69 o 
   6   6   2     2655.11     2826.98    119.58 o 
   7   6   2      482.01      406.11     65.39 o 
   8   6   2     1336.61     1236.03     89.83 o 
   9   6   2       63.65      119.23     57.01 o 
  10   6   2        0.38       51.73     56.24 o 
  11   6   2       82.89       69.96     62.27 o 
  12   6   2      303.59      271.16     72.04 o 
  13   6   2     1059.60     1038.05    114.35 o 
  14   6   2      451.49      491.55    125.56 o 
  15   6   2      512.84      375.72     99.51 o 
  16   6   2       24.85      -61.82     82.79 o 
 -16   7   2       70.72     -143.81     97.25 o 
 -15   7   2       27.46       68.06    109.09 o 
 -14   7   2       40.36      112.12    105.82 o 
 -13   7   2       12.90      -20.73     99.61 o 
 -12   7   2       67.32      -33.07     84.15 o 
 -11   7   2        0.04      -46.49     52.38 o 
 -10   7   2      118.01      218.75     74.38 o 
  -9   7   2      262.20      282.48     93.04 o 
  -8   7   2      214.53      225.01     59.61 o 
  -7   7   2       63.13       99.74     53.77 o 
  -6   7   2       53.92       16.66     47.87 o 
  -5   7   2       25.15      -59.89     39.92 o 
  -4   7   2       47.66       32.22     46.77 o 
  -3   7   2       52.28       70.29     47.32 o 
  -2   7   2      818.81      781.93     76.41 o 
  -1   7   2        6.73       29.79     43.45 o 
   0   7   2      751.81      628.72     78.63 o 
   1   7   2      695.52      697.84     77.12 o 
   2   7   2      789.06      821.04     74.20 o 
   3   7   2      157.09      262.30     65.40 o 
   4   7   2       11.14       49.60     70.24 o 
   5   7   2       77.22      122.84     54.64 o 
   6   7   2        5.37       -8.18     57.22 o 
   7   7   2      454.35      345.21     81.62 o 
   8   7   2        7.01      -25.55     55.49 o 
   9   7   2       12.30       -3.10     95.13 o 
  10   7   2        2.56      -20.34     58.27 o 
  11   7   2       72.34       33.75     91.48 o 
  12   7   2       55.00       76.79     75.68 o 
  13   7   2      167.36       41.88     99.53 o 
  14   7   2       32.40      -39.57    102.96 o 
 -14   8   2        7.31     -259.28    172.86 o 
 -13   8   2        4.47       29.31    105.33 o 
 -12   8   2       20.36      -85.90     82.55 o 
 -11   8   2        2.15       29.67     62.73 o 
 -10   8   2      141.55      119.50     67.82 o 
  -9   8   2      104.50       56.25     87.76 o 
  -8   8   2       17.11      -42.48     50.20 o 
  -7   8   2        6.31      -22.60     57.61 o 
  -6   8   2        1.30       45.28     65.20 o 
  -5   8   2        0.51       -4.44     60.35 o 
  -4   8   2      432.12      341.82     73.58 o 
  -3   8   2      449.34      511.92     78.19 o 
  -2   8   2       15.70        8.01     57.18 o 
  -1   8   2      387.36      404.53     73.02 o 
   0   8   2       36.50       12.59     64.64 o 
   1   8   2       62.41       66.22     60.38 o 
   2   8   2      441.76      350.36    102.52 o 
   3   8   2       47.39      112.62     86.87 o 
   4   8   2        0.37       21.40     47.32 o 
   5   8   2        4.08       60.52     78.62 o 
   6   8   2      194.94      241.96     92.41 o 
   7   8   2       53.03      -23.84     76.19 o 
   8   8   2       98.63       40.90    129.71 o 
   9   8   2       18.49      -37.94    115.10 o 
  10   8   2       77.84      -33.03    121.84 o 
  11   8   2       41.79       79.54    134.77 o 
  12   8   2        9.92      105.29    108.76 o 
 -11   9   2       44.27        1.10    112.43 o 
 -10   9   2       83.68      223.72     92.71 o 
  -9   9   2       45.33       19.39    127.89 o 
  -8   9   2      140.36      361.31    151.92 o 
  -7   9   2       96.45       37.52    120.16 o 
  -6   9   2       31.29       10.46     77.27 o 
  -5   9   2        0.09      -31.15     69.79 o 
  -4   9   2        3.82      -45.76     69.64 o 
  -3   9   2      333.45      385.12     80.46 o 
  -2   9   2       17.40       -4.38     60.68 o 
  -1   9   2      461.70      365.35     95.02 o 
   0   9   2       26.04       83.74     73.61 o 
   1   9   2      223.18      414.13    110.60 o 
   2   9   2       36.83     -119.45     99.36 o 
   3   9   2       12.64     -110.56     73.71 o 
   4   9   2       10.59      -54.19     57.93 o 
   5   9   2      173.63      262.97     70.62 o 
   6   9   2        9.31      194.61     84.30 o 
   7   9   2      175.26      239.61    141.80 o 
   8   9   2       11.65      122.12    129.99 o 
   9   9   2       87.66      -23.89    129.01 o 
  -6  10   2       15.90      -81.37    119.45 o 
  -5  10   2        6.69        9.56     80.95 o 
  -4  10   2        0.02        3.09     78.39 o 
  -3  10   2       17.67        8.16     77.90 o 
  -2  10   2      130.69      106.60     87.62 o 
  -1  10   2        4.35      -61.82     73.77 o 
   0  10   2       49.95     -132.52    103.15 o 
   1  10   2       84.25       53.54    120.16 o 
   2  10   2        6.78      -43.57    105.96 o 
   3  10   2       22.80      -71.67     66.83 o 
   4  10   2       30.75       61.27     76.92 o 
 -22   1   3      437.13      369.52     96.65 o 
 -21   1   3       33.57       -5.98     60.80 o 
 -20   1   3      234.05      224.61     66.24 o 
 -19   1   3        0.49       79.95     55.73 o 
 -18   1   3       78.43      142.76     58.45 o 
 -17   1   3     1255.04     1208.80     78.98 o 
 -16   1   3      152.44      230.58     50.59 o 
 -15   1   3     1580.80     1714.46    119.17 o 
 -14   1   3      445.03      487.04     50.97 o 
 -13   1   3      934.48      914.10     46.12 o 
 -12   1   3      152.74      180.94     30.45 o 
 -11   1   3      361.33      322.54     29.63 o 
 -10   1   3        1.07        9.05     20.17 o 
  -9   1   3     9313.90     9065.80    128.32 o 
  -8   1   3      204.05      200.69     18.21 o 
  -7   1   3    18693.88    18304.45    207.82 o 
  -6   1   3       10.58       -9.85     17.59 o 
  -5   1   3    10825.42    11613.79    153.81 o 
  -4   1   3      558.89      668.33     32.49 o 
  -3   1   3     4819.42     5639.59    122.89 o 
  -2   1   3     4612.44     3890.66     86.08 o 
  -1   1   3    15928.85    16116.87    307.32 o 
   0   1   3    12098.19    11039.38    221.96 o 
   1   1   3    13195.21    14027.55    240.70 o 
   2   1   3     9065.56     8732.79    116.15 o 
   3   1   3     1874.47     2115.28     46.12 o 
   4   1   3       24.10       31.93     15.30 o 
   5   1   3       37.15       38.32     18.52 o 
   6   1   3    13971.86    14706.95    208.38 o 
   7   1   3        2.72       20.38     18.08 o 
   8   1   3     3965.39     3711.64     77.48 o 
   9   1   3      980.93      931.19     49.92 o 
  10   1   3     3146.35     3064.06     80.60 o 
  11   1   3      115.07       66.95     35.91 o 
  12   1   3        0.65       30.61     32.68 o 
  13   1   3       65.63       18.91     34.21 o 
  14   1   3      606.66      580.16     57.64 o 
  15   1   3      380.51      303.07     78.39 o 
  16   1   3     1980.03     1996.99    164.55 o 
  17   1   3       16.13      157.36     55.90 o 
  18   1   3      365.62      433.99     70.24 o 
  19   1   3       19.34        9.48     81.17 o 
 -21   2   3      279.23      231.31    177.49 o 
 -20   2   3       95.04       73.00     94.50 o 
 -19   2   3       53.34       28.73     85.59 o 
 -18   2   3      118.99      250.71     70.41 o 
 -17   2   3      238.90      159.87     52.90 o 
 -16   2   3     2282.57     2348.71    133.62 o 
 -15   2   3      417.18      356.90     50.09 o 
 -14   2   3     3694.14     3523.08    111.94 o 
 -13   2   3      203.38      180.75     47.02 o 
 -12   2   3     1348.74     1257.83    131.42 o 
 -11   2   3       54.26       73.95     24.07 o 
 -10   2   3     5881.95     5763.72     88.05 o 
  -9   2   3        1.07        9.79     13.98 o 
  -8   2   3    20757.62    20338.23    248.37 o 
  -7   2   3       28.84       29.11     24.40 o 
  -6   2   3    12377.63    11990.35    180.89 o 
  -5   2   3      735.75      780.54     55.05 o 
  -4   2   3     2623.29     2513.56     57.37 o 
  -3   2   3       39.69       67.90     15.99 o 
  -2   2   3     7923.38     7207.94    101.17 o 
  -1   2   3     1273.49     1134.42     39.09 o 
   0   2   3    16811.07    14991.28    259.87 o 
   1   2   3      320.45      308.29     46.30 o 
   2   2   3     9776.24     8754.56    151.29 o 
   3   2   3     1706.35     1744.01     55.47 o 
   4   2   3       22.46       11.13     16.34 o 
   5   2   3     1500.28     1191.01     42.66 o 
   6   2   3     1176.37     1142.38     41.09 o 
   7   2   3    17538.68    16490.98    219.61 o 
   8   2   3     1234.36     1261.23     57.50 o 
   9   2   3    10784.47    10338.34    160.38 o 
  10   2   3      152.37      175.75     35.69 o 
  11   2   3      161.86       72.89     33.47 o 
  12   2   3       64.84      144.67     36.85 o 
  13   2   3      260.37      400.60     46.86 o 
  14   2   3        2.88       15.24     34.40 o 
  15   2   3     2917.89     3060.95    110.09 o 
  16   2   3      323.11      353.92     64.76 o 
  17   2   3      941.32     1110.87    105.10 o 
  18   2   3      115.29       95.50     67.23 o 
  19   2   3       40.92      -42.00     74.58 o 
 -21   3   3      126.94      142.00    110.13 o 
 -20   3   3        6.96        8.66     98.04 o 
 -19   3   3      131.46      147.56    133.19 o 
 -18   3   3      444.51      373.35     92.76 o 
 -17   3   3       41.22      -36.80     89.96 o 
 -16   3   3      167.04      138.32     47.57 o 
 -15   3   3       79.50       28.77     43.91 o 
 -14   3   3       18.84       97.04     47.45 o 
 -13   3   3     3058.37     3012.25    106.49 o 
 -12   3   3     2286.52     2380.33     81.59 o 
 -11   3   3      481.76      502.99     40.96 o 
 -10   3   3     4674.36     4727.66     88.87 o 
  -9   3   3     1296.86     1272.06     39.34 o 
  -8   3   3       13.97       10.26     22.04 o 
  -7   3   3     2757.66     2601.25     68.28 o 
  -6   3   3    12755.76    13444.29    226.60 o 
  -5   3   3       37.53       14.49     18.96 o 
  -4   3   3     3201.24     3049.05     63.96 o 
  -3   3   3     1025.33     1209.63     60.67 o 
  -2   3   3     4170.62     4044.16     88.45 o 
  -1   3   3     5267.86     5882.26    113.15 o 
   0   3   3       35.13        3.45     21.76 o 
   1   3   3     4228.71     4524.23     97.93 o 
   2   3   3     2103.81     2019.06     62.69 o 
   3   3   3     7289.34     7511.47    150.72 o 
   4   3   3      812.31      673.37     38.48 o 
   5   3   3     1046.36      983.22     46.08 o 
   6   3   3      491.75      489.66     35.02 o 
   7   3   3     1453.15     1501.31     54.06 o 
   8   3   3     2517.83     2465.64     80.68 o 
   9   3   3       62.93       52.45     20.67 o 
  10   3   3      291.88      346.26     45.64 o 
  11   3   3     4116.92     3836.88     99.50 o 
  12   3   3      329.96      281.07     41.66 o 
  13   3   3      119.66      122.82     43.72 o 
  14   3   3      661.15      707.34     64.55 o 
  15   3   3       41.10       -9.40     45.42 o 
  16   3   3      463.27      453.61     62.02 o 
  17   3   3      178.63       82.10     64.74 o 
  18   3   3       27.22       33.99     87.82 o 
  19   3   3      199.71      109.76    105.99 o 
 -20   4   3      142.25      102.84    134.77 o 
 -19   4   3      218.43      349.57    120.14 o 
 -18   4   3      501.92      559.35     88.87 o 
 -17   4   3      399.82      394.14    116.74 o 
 -16   4   3       29.95      -63.85     71.91 o 
 -15   4   3      639.61      547.10     93.62 o 
 -14   4   3        1.20      -30.43     62.05 o 
 -13   4   3      146.93      115.79     43.24 o 
 -12   4   3      259.51      173.61     56.81 o 
 -11   4   3     4020.84     4095.43    106.01 o 
 -10   4   3      458.64      503.51     48.26 o 
  -9   4   3     1649.39     1720.79     66.59 o 
  -8   4   3     1142.01     1292.71     65.25 o 
  -7   4   3       43.57      101.88     40.14 o 
  -6   4   3      400.25      435.57     37.72 o 
  -5   4   3     3928.23     3314.56    102.22 o 
  -4   4   3     1640.12     1687.51     86.13 o 
  -3   4   3    15497.37    15614.81    255.42 o 
  -2   4   3     2078.49     2106.02     66.82 o 
  -1   4   3     2226.50     2126.59     66.98 o 
   0   4   3       46.23       47.20     23.28 o 
   1   4   3      728.23      806.00     34.24 o 
   2   4   3     1514.58     1600.05     48.54 o 
   3   4   3      697.74      768.51     40.60 o 
   4   4   3     2114.48     1712.87     60.45 o 
   5   4   3     2103.94     2062.43     66.43 o 
   6   4   3     1365.95     1340.47     60.10 o 
   7   4   3      435.82      388.60     42.14 o 
   8   4   3        7.65      -14.76     30.21 o 
   9   4   3        0.17       38.24     26.49 o 
  10   4   3     1068.42     1195.52     66.70 o 
  11   4   3        4.92       -5.18     35.18 o 
  12   4   3     4415.51     4378.18    142.94 o 
  13   4   3       18.72      -39.13     46.04 o 
  14   4   3      774.91      794.86     78.05 o 
  15   4   3        0.01       45.09     72.45 o 
  16   4   3        3.02       -1.70     59.38 o 
  17   4   3      190.95      178.98     86.37 o 
  18   4   3      180.78      260.51    175.88 o 
 -19   5   3       77.30       44.30    109.98 o 
 -18   5   3      171.65       -0.65    127.53 o 
 -17   5   3      182.77      169.22    183.75 o 
 -16   5   3      122.93      122.24     81.96 o 
 -15   5   3      201.24       42.14     82.56 o 
 -14   5   3      230.59      374.48     99.99 o 
 -13   5   3        6.90      -23.08     41.77 o 
 -12   5   3      130.96      108.24     44.45 o 
 -11   5   3      237.27      183.48     53.09 o 
 -10   5   3     1423.51     1607.88     81.47 o 
  -9   5   3      471.94      505.94     55.53 o 
  -8   5   3       11.82      -20.66     66.82 o 
  -7   5   3     1894.12     1871.45     93.53 o 
  -6   5   3      414.86      520.39     83.90 o 
  -5   5   3     1364.33     1428.04     77.59 o 
  -4   5   3      459.48      449.34     52.51 o 
  -3   5   3      681.03      721.92     65.83 o 
  -2   5   3     2324.39     2203.11     73.85 o 
  -1   5   3      170.40      227.99     36.98 o 
   0   5   3      573.96      567.07     43.18 o 
   1   5   3      692.36      691.16     45.00 o 
   2   5   3       48.41       76.19     28.88 o 
   3   5   3      916.98      848.34     48.72 o 
   4   5   3      324.21      362.92     38.25 o 
   5   5   3      266.19      215.47     41.93 o 
   6   5   3      703.21      687.31     49.53 o 
   7   5   3       88.39      119.32     41.69 o 
   8   5   3       37.09       35.24     27.69 o 
   9   5   3     2753.72     2813.10    123.41 o 
  10   5   3      256.16      273.93     78.40 o 
  11   5   3        4.94       42.75     68.82 o 
  12   5   3       50.12       62.98     58.18 o 
  13   5   3      292.71      274.06     62.03 o 
  14   5   3      150.41       50.35     59.98 o 
  15   5   3       41.88       40.42     64.54 o 
  16   5   3      196.21      161.69     87.82 o 
  17   5   3        0.27      -38.84     77.62 o 
 -18   6   3        3.45      -72.44    100.32 o 
 -17   6   3        0.41      190.40    117.01 o 
 -16   6   3       14.59     -124.61     83.07 o 
 -15   6   3       11.46       -7.47     89.88 o 
 -14   6   3       18.30      -44.56     76.19 o 
 -13   6   3      219.23      368.55     89.86 o 
 -12   6   3       43.05       15.70     36.46 o 
 -11   6   3      253.17      239.99     50.46 o 
 -10   6   3        4.41       16.07     40.52 o 
  -9   6   3      291.65      178.52     58.94 o 
  -8   6   3      291.48      365.86     78.54 o 
  -7   6   3        1.33      -40.44     47.32 o 
  -6   6   3      136.92      119.42     49.94 o 
  -5   6   3      919.38      836.86     70.17 o 
  -4   6   3       33.66       38.23     37.92 o 
  -3   6   3     1208.42     1339.47     67.82 o 
  -2   6   3       24.67        2.72     35.25 o 
  -1   6   3      218.90      227.53     47.16 o 
   0   6   3       14.83       -8.68     37.16 o 
   1   6   3       29.31      119.12     42.41 o 
   2   6   3      123.68      165.30     39.73 o 
   3   6   3      617.98      657.86     52.44 o 
   4   6   3      602.75      572.61    102.78 o 
   5   6   3      122.64       74.46     52.63 o 
   6   6   3       13.52       -3.28     50.20 o 
   7   6   3      128.94      195.93     59.51 o 
   8   6   3        1.26      -20.93     52.64 o 
   9   6   3        5.81       17.76     55.05 o 
  10   6   3        5.68       30.41     56.51 o 
  11   6   3        4.20      -27.59     59.73 o 
  12   6   3      128.72      186.45     76.41 o 
  13   6   3        6.77      -36.98     89.13 o 
  14   6   3      148.14      122.58     69.61 o 
  15   6   3       41.59       -2.33     78.61 o 
  16   6   3       13.36      -86.62     75.50 o 
 -16   7   3       73.55       -4.29     97.90 o 
 -15   7   3        2.77      -34.52     99.83 o 
 -14   7   3      117.11      221.61    110.25 o 
 -13   7   3      132.13      203.28    109.52 o 
 -12   7   3     1350.58     1367.01    117.43 o 
 -11   7   3       99.04       48.96     56.06 o 
 -10   7   3      404.81      489.70     84.87 o 
  -9   7   3       39.96       -6.27     53.10 o 
  -8   7   3       38.43       71.42     53.37 o 
  -7   7   3       99.64      141.96     53.54 o 
  -6   7   3      349.12      363.65     60.60 o 
  -5   7   3      105.23      159.14     51.18 o 
  -4   7   3     1072.71     1156.82     79.43 o 
  -3   7   3       23.37      -37.93     45.44 o 
  -2   7   3       89.12      160.78     45.45 o 
  -1   7   3     1076.29     1166.44     89.08 o 
   0   7   3     1965.15     2113.24    161.74 o 
   1   7   3       25.16        7.41     49.70 o 
   2   7   3      921.90      895.38     87.13 o 
   3   7   3     1269.89     1447.44     88.76 o 
   4   7   3      459.36      206.62    161.05 o 
   5   7   3     1252.57     1221.39    128.82 o 
   6   7   3        3.93      115.98    281.42 o 
   7   7   3      342.54      314.82     67.38 o 
   8   7   3      162.38      -17.98     59.78 o 
   9   7   3      144.61      -14.24     77.28 o 
  10   7   3       64.73       23.36     67.96 o 
  11   7   3      799.83      943.62    111.90 o 
  12   7   3        4.74       36.20     79.11 o 
  13   7   3      380.67      329.94     95.22 o 
  14   7   3        3.56      -53.11    102.39 o 
 -14   8   3       46.18      -50.05    100.79 o 
 -13   8   3       33.26      136.31    105.05 o 
 -12   8   3       74.63       87.64     69.26 o 
 -11   8   3      514.80      634.89    123.66 o 
 -10   8   3        1.98     -114.62     76.41 o 
  -9   8   3      276.01      302.81     76.83 o 
  -8   8   3      123.17       50.66     55.41 o 
  -7   8   3       34.64       16.74     59.21 o 
  -6   8   3       66.79      107.45     82.43 o 
  -5   8   3     1273.74     1257.23    108.87 o 
  -4   8   3     1024.29     1154.41    114.10 o 
  -3   8   3      423.59      470.23     77.40 o 
  -2   8   3       52.29      -18.32     64.04 o 
  -1   8   3      237.31      202.48     79.05 o 
   0   8   3        5.89       -3.21     60.85 o 
   1   8   3      276.62      286.66     69.12 o 
   2   8   3       26.03       -0.14     51.63 o 
   3   8   3      412.00      545.67     98.44 o 
   4   8   3      361.48      242.14     97.45 o 
   5   8   3       83.70      -10.31     57.41 o 
   6   8   3      131.48       78.39    127.74 o 
   7   8   3        0.78      -43.48     86.57 o 
   8   8   3        3.62     -151.35    100.90 o 
   9   8   3       61.38        9.42    128.87 o 
  10   8   3      116.44     -139.13    116.92 o 
  11   8   3       21.20     -139.25    109.76 o 
  12   8   3      257.91      261.89    112.68 o 
 -11   9   3       16.21       45.77     82.12 o 
 -10   9   3        2.78     -160.63    107.09 o 
  -9   9   3       34.49       -2.95    117.91 o 
  -8   9   3       15.34      -74.42    107.79 o 
  -7   9   3       10.63      -21.87     78.11 o 
  -6   9   3        0.12       48.95     76.11 o 
  -5   9   3       58.43       45.44     75.50 o 
  -4   9   3       34.16       23.08    109.68 o 
  -3   9   3      131.77       69.03     76.79 o 
  -2   9   3       23.02      -29.10     67.48 o 
  -1   9   3      242.98      195.36     83.46 o 
   0   9   3       16.03      169.06    122.83 o 
   1   9   3       74.17      117.06    114.25 o 
   2   9   3      209.10      245.18     80.93 o 
   3   9   3        2.17       -4.75     55.93 o 
   4   9   3        3.22       33.99     87.28 o 
   5   9   3       24.86      264.62    129.43 o 
   6   9   3        5.81       15.36     74.05 o 
   7   9   3       15.32      -95.21     82.42 o 
   8   9   3       32.69       92.61    132.66 o 
   9   9   3        0.05      -11.10    131.12 o 
  -5  10   3        1.03       37.95     80.54 o 
  -4  10   3        2.91      -59.84     74.82 o 
  -3  10   3      117.21      -43.64     78.54 o 
  -2  10   3        8.45       -9.61     75.98 o 
  -1  10   3       28.47     -100.06     92.61 o 
   0  10   3       24.22      124.23    127.18 o 
   1  10   3        9.83       24.31     75.32 o 
   2  10   3       20.71        8.02     74.69 o 
   3  10   3       22.10       23.47    112.85 o 
 -22   0   4       39.53       61.83    155.99 o 
 -21   0   4        3.93        6.43     83.66 o 
 -20   0   4       16.18       -7.07     79.94 o 
 -19   0   4     3874.88     3675.73    208.54 o 
 -18   0   4       16.67      165.12     90.08 o 
 -17   0   4     1582.73     2124.23    209.89 o 
 -16   0   4      225.31      345.84     86.32 o 
 -15   0   4     1193.15     1346.87    123.23 o 
 -14   0   4      221.13      395.37     64.33 o 
 -13   0   4      666.93      617.28     55.58 o 
 -12   0   4      729.46      724.36     54.95 o 
 -11   0   4     4322.82     4250.62    164.73 o 
 -10   0   4    10683.74    10842.40    210.05 o 
  -9   0   4    33305.77    35767.19    585.94 o 
  -8   0   4     5953.81     6174.79    128.47 o 
  -7   0   4     2926.42     3042.38    105.44 o 
  -6   0   4     4539.98     4395.33    209.28 o 
  -5   0   4     1268.19     1943.43     47.49 o 
  -4   0   4     2789.36     3333.19    106.94 o 
  -3   0   4     9887.64    12332.37    398.97 o 
  -2   0   4   137575.22   140524.30   4283.18 o 
   0   0   4    36763.27    42842.47    956.42 o 
   1   0   4      595.22      720.68     46.93 o 
   2   0   4     7266.21     8347.75    162.65 o 
   3   0   4      335.89      354.34     32.47 o 
   4   0   4    14003.53    13760.55    255.97 o 
   5   0   4     2084.06     1896.60     70.17 o 
   6   0   4    25964.27    25496.40    447.11 o 
   7   0   4      309.21      689.05    129.42 o 
   8   0   4     5229.25     4993.20    129.86 o 
   9   0   4      852.63      942.99     64.72 o 
  10   0   4        2.15       58.07     46.21 o 
  11   0   4      404.70      350.41     66.72 o 
  12   0   4     1370.90     1783.13    174.85 o 
  13   0   4     3432.84     3765.39    253.85 o 
  14   0   4      956.15     1258.76    183.97 o 
  15   0   4     2158.74     2346.34    143.46 o 
  16   0   4      130.79      375.42     79.19 o 
  17   0   4        8.29      -63.12     63.14 o 
  18   0   4      154.12      226.00    105.34 o 
  19   0   4      252.19      257.04    112.25 o 
 -22   1   4        9.95      -22.73     93.66 o 
 -21   1   4       14.92       34.77     58.21 o 
 -20   1   4       73.70      103.92     53.63 o 
 -19   1   4        0.70      -45.77     40.56 o 
 -18   1   4     1118.99     1028.88     79.50 o 
 -17   1   4       84.81       75.89     61.75 o 
 -16   1   4     1317.21     1466.69     81.99 o 
 -15   1   4      560.50      632.71     61.63 o 
 -14   1   4        0.14       47.48     32.96 o 
 -13   1   4       56.69       59.82     28.70 o 
 -12   1   4     4242.90     4123.97     77.79 o 
 -11   1   4      139.07      111.99     23.27 o 
 -10   1   4     4251.66     4468.42     84.30 o 
  -9   1   4     8092.09     8146.80    115.50 o 
  -8   1   4     2557.64     2790.64     49.41 o 
  -7   1   4      619.65      772.29     34.30 o 
  -6   1   4       79.68      185.17     21.51 o 
  -5   1   4       18.42      139.05     29.55 o 
  -4   1   4      234.85      386.56     31.00 o 
  -3   1   4    29801.28    31054.63    707.75 o 
  -1   1   4    90035.84    91409.92   1641.14 o 
   1   1   4     3576.11     3469.54     68.34 o 
   2   1   4     5040.04     4627.11     74.75 o 
   3   1   4     2835.07     2901.54     81.05 o 
   4   1   4      617.55      586.09     38.83 o 
   5   1   4    11158.06    10786.58    142.21 o 
   6   1   4     6121.18     6631.08    107.45 o 
   7   1   4    11563.61    11260.82    162.88 o 
   8   1   4       27.26       42.74     23.16 o 
   9   1   4        0.64      120.20     30.50 o 
  10   1   4      101.25       90.70     32.86 o 
  11   1   4      766.55      831.85     53.61 o 
  12   1   4      588.22      579.24     60.38 o 
  13   1   4     1014.51     1153.32     71.84 o 
  14   1   4      911.49      950.00     69.90 o 
  15   1   4        1.64       72.29     41.55 o 
  16   1   4      781.25      744.82     68.98 o 
  17   1   4       63.41       70.26     55.28 o 
  18   1   4      129.27       56.64     62.96 o 
  19   1   4       53.33      142.07     76.74 o 
 -22   2   4       30.74       53.79    132.45 o 
 -21   2   4       30.98      -14.72    116.15 o 
 -20   2   4      137.76      150.39     96.79 o 
 -19   2   4        1.22       34.23     57.80 o 
 -18   2   4       45.46       15.35     54.52 o 
 -17   2   4       16.25        7.72     42.49 o 
 -16   2   4      214.16       66.91     58.00 o 
 -15   2   4        0.40      -31.48     35.48 o 
 -14   2   4     1219.88     1113.32     72.49 o 
 -13   2   4      123.56      217.33     45.14 o 
 -12   2   4     1912.87     1847.94     78.86 o 
 -11   2   4      237.36      310.86     32.97 o 
 -10   2   4        2.82       64.61     15.81 o 
  -9   2   4       11.21       -5.66     16.20 o 
  -8   2   4     1067.71     1094.72     39.48 o 
  -7   2   4     3500.74     3630.44     89.81 o 
  -6   2   4      237.69      332.58     35.00 o 
  -5   2   4     1473.42     1256.70     57.23 o 
  -4   2   4      342.21      464.81     29.07 o 
  -3   2   4      123.11      170.88     18.76 o 
  -2   2   4      331.44      541.26     28.43 o 
  -1   2   4     2192.92     2044.03     62.34 o 
   0   2   4      296.90      146.05     46.95 o 
   1   2   4     2044.93     1818.01     54.93 o 
   2   2   4     3031.35     2780.20     65.74 o 
   3   2   4     4740.10     4248.45     86.97 o 
   4   2   4      185.70      320.29     29.44 o 
   5   2   4     2687.27     2563.36     59.66 o 
   6   2   4      473.49      485.06     29.40 o 
   7   2   4     1014.84     1085.44     45.54 o 
   8   2   4      124.45      101.47     27.86 o 
   9   2   4     1036.63     1032.12     50.59 o 
  10   2   4     2815.25     2850.29     78.72 o 
  11   2   4      675.18      791.95     54.03 o 
  12   2   4      377.56      253.87     46.66 o 
  13   2   4       43.48       53.12     29.23 o 
  14   2   4        8.75        1.03     38.26 o 
  15   2   4      102.54       69.40     50.90 o 
  16   2   4      302.04      523.40     71.19 o 
  17   2   4        0.34      -12.69     62.02 o 
  18   2   4      123.57       87.51     70.53 o 
  19   2   4       51.55       68.70     85.42 o 
 -21   3   4       66.45      111.23    109.31 o 
 -20   3   4       53.57      -47.52    122.90 o 
 -19   3   4      119.07       58.82    101.91 o 
 -18   3   4      415.13      409.68     89.72 o 
 -17   3   4       15.18       26.38     48.99 o 
 -16   3   4     1558.14     1510.96     99.36 o 
 -15   3   4      458.17      423.36     73.33 o 
 -14   3   4      283.17      371.40     86.30 o 
 -13   3   4      961.82     1062.27     70.88 o 
 -12   3   4      513.03      487.60     56.35 o 
 -11   3   4     3092.88     3173.04     87.12 o 
 -10   3   4     4583.25     4287.19    100.27 o 
  -9   3   4     1186.97     1184.02     45.85 o 
  -8   3   4     5526.44     5739.03    128.34 o 
  -7   3   4        6.89       19.57     26.59 o 
  -6   3   4      281.36      621.89     49.30 o 
  -5   3   4     1361.92     1413.61     39.20 o 
  -4   3   4     2620.46     3027.13     64.85 o 
  -3   3   4     4742.03     4263.23     94.20 o 
  -2   3   4     1317.44     1604.65     66.57 o 
  -1   3   4     3448.39     3539.23     92.39 o 
   0   3   4     1498.09     1677.80     58.28 o 
   1   3   4     2127.73     2455.71     69.42 o 
   2   3   4     4459.72     4466.80     91.90 o 
   3   3   4     4712.60     5039.07    111.75 o 
   4   3   4      390.89      374.90     33.89 o 
   5   3   4     1309.32     1425.02     56.30 o 
   6   3   4       64.62       90.47     24.19 o 
   7   3   4     2248.76     2176.58     67.96 o 
   8   3   4      246.50      296.07     35.02 o 
   9   3   4      822.22      714.78     58.40 o 
  10   3   4     1921.83     1711.61     65.19 o 
  11   3   4     1940.26     2276.10     75.81 o 
  12   3   4      501.25      531.88     52.88 o 
  13   3   4       34.92      102.31     57.13 o 
  14   3   4      689.07      572.09     75.48 o 
  15   3   4      568.17      579.12     64.54 o 
  16   3   4       71.79       14.06     64.85 o 
  17   3   4      255.46      208.99     72.06 o 
  18   3   4       11.15       10.39     77.90 o 
 -20   4   4        2.25     -132.62     88.42 o 
 -19   4   4      220.47      274.68    144.19 o 
 -18   4   4       12.28       22.38     77.74 o 
 -17   4   4      113.77       83.30    120.35 o 
 -16   4   4      195.26      145.90     61.97 o 
 -15   4   4      190.09      307.63     56.56 o 
 -14   4   4     3635.44     3401.26    118.57 o 
 -13   4   4      185.63      202.65     49.12 o 
 -12   4   4     2088.40     2087.39     78.84 o 
 -11   4   4     1239.69     1308.55     75.09 o 
 -10   4   4     1859.52     1788.92     81.30 o 
  -9   4   4     1412.91     1605.37     82.13 o 
  -8   4   4     2065.90     2080.05    115.13 o 
  -7   4   4       28.04       99.13     41.15 o 
  -6   4   4     2128.52     2220.21     68.20 o 
  -5   4   4      344.51      600.70     39.32 o 
  -4   4   4     1813.87     1750.47     61.67 o 
  -3   4   4     1757.88     1830.25     63.41 o 
  -2   4   4     4368.56     4168.33    108.16 o 
  -1   4   4      347.21      489.72     33.66 o 
   0   4   4     1267.76     1381.77     49.35 o 
   1   4   4      115.79      270.13     39.42 o 
   2   4   4       41.17       83.78     23.27 o 
   3   4   4     2120.35     2169.52     76.08 o 
   4   4   4      924.16      877.63     48.21 o 
   5   4   4      554.58      651.18     46.94 o 
   6   4   4     2560.56     2509.31     80.07 o 
   7   4   4      707.38      714.63     47.12 o 
   8   4   4      389.22      468.95     43.75 o 
   9   4   4       77.02       95.95     29.89 o 
  10   4   4      820.43      797.69     56.91 o 
  11   4   4        0.29      107.93     30.84 o 
  12   4   4      284.58      340.99     49.93 o 
  13   4   4     1442.62     1410.06     97.77 o 
  14   4   4      271.74      224.57     54.34 o 
  15   4   4      407.14      499.91     82.40 o 
  16   4   4       52.29       -2.80     59.61 o 
  17   4   4       15.14       50.83    108.63 o 
 -19   5   4       60.24       50.84    111.12 o 
 -18   5   4       90.75     -108.49    152.06 o 
 -17   5   4      128.65      179.41    109.73 o 
 -16   5   4       51.34      145.20    126.56 o 
 -15   5   4      364.52      341.24     62.23 o 
 -14   5   4       81.18      339.60     56.14 o 
 -13   5   4      980.67     1108.67     77.99 o 
 -12   5   4       76.92       62.36     42.03 o 
 -11   5   4       20.88       57.66     40.40 o 
 -10   5   4      350.85      329.61     54.03 o 
  -9   5   4      421.39      464.44     66.44 o 
  -8   5   4      173.57      202.39     57.26 o 
  -7   5   4     1948.33     2095.09    121.91 o 
  -6   5   4     6316.75     6000.06    175.37 o 
  -5   5   4     1563.74     1656.41     67.43 o 
  -4   5   4     3076.08     3001.30     90.78 o 
  -3   5   4        6.95      237.28     39.41 o 
  -2   5   4     1239.86     1264.97     65.75 o 
  -1   5   4      713.16      848.31     76.53 o 
   0   5   4     4659.60     4602.34    107.25 o 
   1   5   4        3.59      161.54     34.81 o 
   2   5   4      999.24      994.11     47.13 o 
   3   5   4      603.09      718.82     54.19 o 
   4   5   4     1601.03     1586.97     72.32 o 
   5   5   4      196.35      214.66     38.45 o 
   6   5   4      394.61      319.53     45.11 o 
   7   5   4       22.78       36.04     36.67 o 
   8   5   4      573.08      566.53     54.39 o 
   9   5   4       40.82       92.95     32.56 o 
  10   5   4      649.11      584.51     65.57 o 
  11   5   4     3384.82     3299.77    142.81 o 
  12   5   4      210.10      145.53     57.37 o 
  13   5   4       47.80      109.30     88.42 o 
  14   5   4      270.14       85.06     67.27 o 
  15   5   4      212.21      228.10     70.57 o 
  16   5   4       81.62        6.73     67.81 o 
 -18   6   4      115.17      414.22    169.90 o 
 -17   6   4        0.97     -110.33     94.62 o 
 -16   6   4       72.30       56.93     99.22 o 
 -15   6   4        4.11      -32.74     92.32 o 
 -14   6   4     1277.44     1470.14    108.75 o 
 -13   6   4      127.39      159.91     43.34 o 
 -12   6   4      766.58      893.09     74.54 o 
 -11   6   4       10.70      -31.23     44.43 o 
 -10   6   4        5.09       -0.37     40.21 o 
  -9   6   4      313.74      248.93     60.83 o 
  -8   6   4      603.09      644.22    142.58 o 
  -7   6   4     3026.19     3106.91    123.49 o 
  -6   6   4     1838.86     2027.79     98.84 o 
  -5   6   4     3216.76     3445.09    123.48 o 
  -4   6   4      918.66      954.51     72.59 o 
  -3   6   4      164.64      207.42     44.77 o 
  -2   6   4       50.91       11.39     40.49 o 
  -1   6   4       57.79      204.59     80.61 o 
   0   6   4        0.28       36.58     38.31 o 
   1   6   4     3661.08     3679.21    122.65 o 
   2   6   4        7.70      127.50     43.61 o 
   3   6   4     2369.90     2711.03     97.10 o 
   4   6   4        5.29      178.83     47.52 o 
   5   6   4      128.18      260.06     58.78 o 
   6   6   4       16.51       48.72     52.18 o 
   7   6   4      464.44      603.65     75.82 o 
   8   6   4      900.83      917.71     86.73 o 
   9   6   4     1257.37     1383.50    118.62 o 
  10   6   4      213.53      285.35     72.00 o 
  11   6   4      330.23      410.13     85.07 o 
  12   6   4       97.03      130.97     76.39 o 
  13   6   4       10.33      -65.71     58.21 o 
  14   6   4      170.98      186.55     74.67 o 
  15   6   4       93.61       81.85     76.82 o 
 -16   7   4       29.46       22.39    118.82 o 
 -15   7   4        0.95      -43.36     92.25 o 
 -14   7   4       11.42       60.16     98.32 o 
 -13   7   4      149.82      227.34     73.20 o 
 -12   7   4       33.44       60.22     49.33 o 
 -11   7   4       47.32       55.57     45.65 o 
 -10   7   4       31.39      -48.70     54.76 o 
  -9   7   4       86.24      154.64     58.27 o 
  -8   7   4       94.62       53.56     62.92 o 
  -7   7   4      216.32      261.97     60.34 o 
  -6   7   4      404.14      478.97    136.70 o 
  -5   7   4       12.44       31.31     47.09 o 
  -4   7   4      151.09      158.74     50.09 o 
  -3   7   4        0.16      152.12     78.38 o 
  -2   7   4      631.77      504.19     70.90 o 
  -1   7   4       38.93        6.21     42.32 o 
   0   7   4      661.81      574.72    104.69 o 
   1   7   4      315.08      276.42     52.45 o 
   2   7   4      152.93      161.49     78.95 o 
   3   7   4        2.10      -53.38     63.92 o 
   4   7   4      174.81      231.13     66.49 o 
   5   7   4       15.65      -15.03     75.52 o 
   6   7   4        0.75        7.80     80.74 o 
   7   7   4       51.50       27.45     66.96 o 
   8   7   4      432.61      487.93     77.46 o 
   9   7   4        2.51      -75.34     55.53 o 
  10   7   4       18.11       77.37     75.26 o 
  11   7   4       44.07       -7.51     69.32 o 
  12   7   4        0.76     -101.05     67.37 o 
  13   7   4        9.78      -53.16    110.44 o 
 -14   8   4      256.98      227.36    111.67 o 
 -13   8   4      156.17       -7.23     69.18 o 
 -12   8   4       21.45     -114.95     76.64 o 
 -11   8   4       56.58      115.52     69.51 o 
 -10   8   4        4.04      -55.94     60.68 o 
  -9   8   4        2.87        9.13     60.39 o 
  -8   8   4       26.27       29.25     54.92 o 
  -7   8   4       61.03      110.31     56.81 o 
  -6   8   4        6.32       11.72     53.19 o 
  -5   8   4        8.53      -39.72     60.94 o 
  -4   8   4      598.60      554.69     85.54 o 
  -3   8   4       63.69        0.86     63.71 o 
  -2   8   4        7.10      -80.19     70.27 o 
  -1   8   4       24.93        3.09     65.72 o 
   0   8   4       82.92       22.08     62.86 o 
   1   8   4      312.45      354.87     72.18 o 
   2   8   4       18.70       64.44    174.68 o 
   3   8   4      262.13      266.83    115.31 o 
   4   8   4       66.55      -45.61     70.00 o 
   5   8   4       14.44      -20.18     56.03 o 
   6   8   4        0.52       48.26     62.58 o 
   7   8   4        1.48       -5.20    114.53 o 
   8   8   4      166.67       27.69    108.35 o 
   9   8   4       40.22      -62.44     80.57 o 
  10   8   4       34.79       24.57     87.54 o 
  11   8   4      132.55       29.27     96.04 o 
 -11   9   4       67.33      139.72    101.51 o 
 -10   9   4        0.13      -62.68    133.23 o 
  -9   9   4       11.39       76.04     83.30 o 
  -8   9   4       26.91        7.80     78.95 o 
  -7   9   4       36.90       83.23     82.23 o 
  -6   9   4      273.49      162.70     92.62 o 
  -5   9   4       17.77      -77.48     70.65 o 
  -4   9   4      131.49       43.95     78.17 o 
  -3   9   4       96.74      -50.15     72.40 o 
  -2   9   4       61.25      143.30     80.44 o 
  -1   9   4        2.95      -31.34     93.74 o 
   0   9   4      173.07      173.88     80.64 o 
   1   9   4       14.76      -61.90    137.23 o 
   2   9   4      430.09      163.30    127.32 o 
   3   9   4        0.87       -2.81    108.21 o 
   4   9   4       55.72       38.48    199.21 o 
   5   9   4       70.69      122.83    120.16 o 
   6   9   4       24.52       30.64    124.79 o 
   7   9   4        1.81       -3.10     71.09 o 
   8   9   4       77.58      -35.42     83.31 o 
  -5  10   4       26.32       -2.28     76.42 o 
  -4  10   4        2.34       21.43     87.01 o 
  -3  10   4       31.69       75.47    118.89 o 
  -2  10   4       44.57      159.39    155.29 o 
  -1  10   4       11.17       69.63     79.89 o 
   0  10   4       38.05       67.80     77.71 o 
   1  10   4       40.17      -96.41    110.60 o 
   2  10   4       24.56       46.52    119.17 o 
 -22   1   5       52.80      128.44    102.06 o 
 -21   1   5      184.16      242.30     68.95 o 
 -20   1   5      425.83      272.55     78.86 o 
 -19   1   5      741.91      924.58    110.53 o 
 -18   1   5       29.57       -0.64     40.89 o 
 -17   1   5       18.65       89.69     47.81 o 
 -16   1   5      329.30      372.50     66.28 o 
 -15   1   5      113.87       92.54     61.70 o 
 -14   1   5     2209.50     2226.08     82.25 o 
 -13   1   5      588.49      548.28     48.30 o 
 -12   1   5     4670.06     4403.67    131.07 o 
 -11   1   5      719.17      581.59     48.29 o 
 -10   1   5    12617.59    12445.68    181.98 o 
  -9   1   5     2535.85     2740.84     60.83 o 
  -8   1   5       11.78       10.95     20.87 o 
  -7   1   5      362.14      359.31     24.81 o 
  -6   1   5     2459.47     2159.14     50.37 o 
  -5   1   5      152.50      141.79     22.79 o 
  -4   1   5    18480.83    16361.40    228.61 o 
  -3   1   5    38689.93    39165.33    623.21 o 
  -2   1   5     3141.72     2687.80     61.68 o 
  -1   1   5    24105.37    24988.59    368.93 o 
   0   1   5     4183.39     4002.46     76.36 o 
   1   1   5     3522.83     2857.54     63.81 o 
   2   1   5     4726.67     4357.08     75.64 o 
   3   1   5     2402.83     2140.55     77.08 o 
   4   1   5     4589.34     4026.51     66.59 o 
   5   1   5     2572.94     2728.10     58.63 o 
   6   1   5     4527.34     4162.21     71.72 o 
   7   1   5      805.53      883.65     42.71 o 
   8   1   5       14.59       56.12     26.59 o 
   9   1   5     1536.45     1514.01     58.13 o 
  10   1   5      233.00      229.73     36.85 o 
  11   1   5     5765.68     5662.77    137.56 o 
  12   1   5        0.96        7.01     33.64 o 
  13   1   5     1991.36     2024.64     92.35 o 
  14   1   5       11.30      -25.10     37.71 o 
  15   1   5        5.46       87.61     44.94 o 
  16   1   5      195.00      282.85     54.24 o 
  17   1   5      307.86      331.58     80.27 o 
  18   1   5       98.05      149.19     75.38 o 
 -22   2   5      155.23      175.96    108.59 o 
 -21   2   5      148.15      229.45    104.82 o 
 -20   2   5      357.57      375.43     87.53 o 
 -19   2   5      747.31      832.35     97.60 o 
 -18   2   5      361.08      445.89     80.48 o 
 -17   2   5      233.40      148.79     80.79 o 
 -16   2   5        0.29      -40.74     39.90 o 
 -15   2   5     1395.56     1439.88     80.65 o 
 -14   2   5     1430.47     1501.92     77.61 o 
 -13   2   5     5020.30     4860.52    129.10 o 
 -12   2   5     1164.99     1162.72     88.10 o 
 -11   2   5    10559.47    10476.73    162.44 o 
 -10   2   5      273.44      328.26     27.79 o 
  -9   2   5     2102.24     2173.30     65.48 o 
  -8   2   5      102.14      121.09     25.53 o 
  -7   2   5     4912.77     4873.05    108.65 o 
  -6   2   5       52.00       35.23     24.76 o 
  -5   2   5     4760.95     4309.15     89.24 o 
  -4   2   5      113.56      116.46     23.57 o 
  -3   2   5     4868.81     4709.01     84.14 o 
  -2   2   5     4350.51     4301.69    100.81 o 
  -1   2   5      425.98      400.44     26.74 o 
   0   2   5        0.56      -25.97     17.31 o 
   1   2   5     2939.46     2756.40     64.92 o 
   2   2   5     6999.53     6726.60    110.72 o 
   3   2   5    13284.97    12836.03    163.04 o 
   4   2   5     7167.85     6343.62    104.49 o 
   5   2   5     1747.25     1701.75     51.52 o 
   6   2   5     3067.79     3083.64     71.36 o 
   7   2   5       85.64       86.87     26.71 o 
   8   2   5      780.89      663.72     46.71 o 
   9   2   5     1008.54     1038.60     57.32 o 
  10   2   5    13509.80    12747.18    216.58 o 
  11   2   5       30.01       27.29     31.59 o 
  12   2   5      677.37      787.56     58.01 o 
  13   2   5       63.69       46.95     40.56 o 
  14   2   5      764.44      770.08     70.92 o 
  15   2   5      303.98      245.25     61.94 o 
  16   2   5       98.05      201.35     69.85 o 
  17   2   5       11.23       31.26     65.48 o 
  18   2   5      448.03      584.75     93.29 o 
 -21   3   5       47.73      129.69    106.66 o 
 -20   3   5       54.63      152.14    103.85 o 
 -19   3   5      244.83      181.92     61.25 o 
 -18   3   5      560.15      540.63     78.27 o 
 -17   3   5       61.25       99.00     54.81 o 
 -16   3   5      306.75      381.18     65.55 o 
 -15   3   5     5040.96     4519.73    155.94 o 
 -14   3   5        1.38      -13.96     39.23 o 
 -13   3   5      150.56      103.71     43.72 o 
 -12   3   5     3003.54     2919.51     89.32 o 
 -11   3   5      101.94       87.13     39.41 o 
 -10   3   5     1941.86     1826.04     78.70 o 
  -9   3   5     2136.81     2204.40     79.45 o 
  -8   3   5      164.36      192.45     36.78 o 
  -7   3   5     1661.91     1821.38     55.40 o 
  -6   3   5      130.86      172.00     36.91 o 
  -5   3   5       81.50      123.61     17.72 o 
  -4   3   5     6435.35     6637.13    113.95 o 
  -3   3   5     4838.27     4217.44     93.09 o 
  -2   3   5       61.52       34.09     23.91 o 
  -1   3   5     2809.03     2644.17     70.62 o 
   0   3   5     5688.92     6117.39    142.69 o 
   1   3   5      387.14      376.41     35.04 o 
   2   3   5     7084.53     7153.85    142.22 o 
   3   3   5      280.34      224.29     27.91 o 
   4   3   5       49.69       95.65     28.37 o 
   5   3   5     2751.78     2481.61     68.52 o 
   6   3   5      893.53      810.88     44.04 o 
   7   3   5      138.58      156.22     31.30 o 
   8   3   5     2312.90     2347.03     70.98 o 
   9   3   5      896.49      865.47     51.22 o 
  10   3   5       86.65       52.04     32.43 o 
  11   3   5      372.07      364.85     48.20 o 
  12   3   5       91.73       66.09     34.88 o 
  13   3   5      688.29      706.93     59.52 o 
  14   3   5      412.57      453.47     85.01 o 
  15   3   5        1.88      -60.45     54.33 o 
  16   3   5      281.05      301.58     75.55 o 
  17   3   5      224.25      184.11     91.73 o 
 -20   4   5        1.82        2.62    102.85 o 
 -19   4   5       73.72       -3.97     98.44 o 
 -18   4   5      301.63      300.14     96.22 o 
 -17   4   5      213.57      107.85     56.31 o 
 -16   4   5      138.17      179.42     69.34 o 
 -15   4   5       37.19      -58.07     39.62 o 
 -14   4   5      370.94      407.59     57.50 o 
 -13   4   5     1382.77     1365.57    104.58 o 
 -12   4   5      113.74      151.87     44.98 o 
 -11   4   5      163.66      129.95     48.51 o 
 -10   4   5     2891.58     2801.87    144.77 o 
  -9   4   5        5.40       -3.31     30.48 o 
  -8   4   5     3938.33     3702.68    122.09 o 
  -7   4   5       40.12       18.51     39.32 o 
  -6   4   5     7029.16     7177.65    142.57 o 
  -5   4   5      226.73      176.24     33.19 o 
  -4   4   5     1189.03     1107.34     55.93 o 
  -3   4   5     1114.33     1188.26     91.64 o 
  -2   4   5     4835.97     4535.81    115.80 o 
  -1   4   5     3447.90     3172.67     74.88 o 
   0   4   5     4484.01     4333.80     91.42 o 
   1   4   5      721.86      758.68     42.90 o 
   2   4   5     2604.72     2896.82     87.54 o 
   3   4   5      588.26      714.32     46.65 o 
   4   4   5      236.73      319.92     40.65 o 
   5   4   5     1691.78     1577.38     65.71 o 
   6   4   5      314.06      232.73     35.55 o 
   7   4   5     3511.48     3564.27    162.81 o 
   8   4   5      271.88      219.85     35.23 o 
   9   4   5     1548.41     1544.76     64.37 o 
  10   4   5        1.93       -9.79     28.35 o 
  11   4   5        8.64       44.52     44.03 o 
  12   4   5      197.93      162.34     45.92 o 
  13   4   5      958.31     1008.89     76.28 o 
  14   4   5        2.83      -73.46     48.97 o 
  15   4   5      959.14      818.58     94.72 o 
  16   4   5       29.45      140.49     80.75 o 
  17   4   5      107.74       54.49     88.81 o 
 -19   5   5        1.23      -25.73    102.25 o 
 -18   5   5        4.41       84.59    110.73 o 
 -17   5   5       95.39      117.17    111.14 o 
 -16   5   5      404.18      359.81     64.02 o 
 -15   5   5        1.17      -10.89     44.62 o 
 -14   5   5      172.52      253.82     55.82 o 
 -13   5   5       30.12       36.98     41.39 o 
 -12   5   5      562.67      707.72     65.29 o 
 -11   5   5      350.38      402.17     56.63 o 
 -10   5   5       59.73      128.83     44.74 o 
  -9   5   5     2452.27     2456.51    123.14 o 
  -8   5   5        1.66       84.81     49.14 o 
  -7   5   5       90.17      144.62     50.57 o 
  -6   5   5       69.03       54.61     46.09 o 
  -5   5   5      346.15      305.38     41.88 o 
  -4   5   5      882.64     1072.79     58.22 o 
  -3   5   5      459.67      449.96     43.65 o 
  -2   5   5      403.57      472.32     43.42 o 
  -1   5   5     3209.56     3170.16    102.09 o 
   0   5   5     1109.23     1091.18     57.26 o 
   1   5   5      939.77      916.33     49.71 o 
   2   5   5     1939.55     2172.59     82.59 o 
   3   5   5      235.85      222.70     49.27 o 
   4   5   5      310.45      348.28     38.89 o 
   5   5   5      128.76      151.76     38.13 o 
   6   5   5      306.07      358.54     51.03 o 
   7   5   5      191.04      185.04     35.73 o 
   8   5   5      390.29      394.45     50.43 o 
   9   5   5      633.34      681.77     61.32 o 
  10   5   5      230.22      237.34     46.22 o 
  11   5   5        1.56       48.91     48.25 o 
  12   5   5        3.74       25.15     51.43 o 
  13   5   5      168.39       90.02     64.82 o 
  14   5   5      269.48      224.97     74.80 o 
  15   5   5        2.14      -14.42     60.55 o 
  16   5   5       61.14       76.86     72.15 o 
 -18   6   5        2.42     -128.74     85.82 o 
 -17   6   5       52.14        7.98    100.27 o 
 -16   6   5      208.70       38.70    100.91 o 
 -15   6   5        0.23      101.58     64.89 o 
 -14   6   5      108.85       80.53     43.62 o 
 -13   6   5       66.66        9.03     47.76 o 
 -12   6   5        0.63       -4.24     41.86 o 
 -11   6   5       87.30       82.20     62.41 o 
 -10   6   5      130.77       21.07     51.60 o 
  -9   6   5      159.46      155.27     55.16 o 
  -8   6   5      312.89      157.79     56.39 o 
  -7   6   5        0.89      -14.36     46.03 o 
  -6   6   5      409.02      482.91     65.01 o 
  -5   6   5       41.60       79.23     48.13 o 
  -4   6   5       72.07       62.55     45.38 o 
  -3   6   5      264.24      364.93     53.86 o 
  -2   6   5     2011.90     2073.31     79.22 o 
  -1   6   5      130.78      121.86     37.68 o 
   0   6   5      205.75      146.73     61.52 o 
   1   6   5      175.22      213.73     58.86 o 
   2   6   5        0.66       75.01     63.33 o 
   3   6   5        3.32       28.04     45.14 o 
   4   6   5       66.49       48.90     33.73 o 
   5   6   5      268.31      264.94     47.97 o 
   6   6   5        5.84       40.06     51.49 o 
   7   6   5       34.50       22.91     50.46 o 
   8   6   5      156.39      148.06     63.43 o 
   9   6   5      849.71      787.62     88.59 o 
  10   6   5      240.01      254.51     69.82 o 
  11   6   5       58.75       72.24     75.09 o 
  12   6   5        7.75      -87.79     58.53 o 
  13   6   5       24.28      -82.16     54.78 o 
  14   6   5        4.03      -67.05     64.88 o 
 -16   7   5      353.67      259.52    123.50 o 
 -15   7   5      343.51      251.05    107.53 o 
 -14   7   5       23.51       40.70     57.12 o 
 -13   7   5       23.44       -3.93     51.43 o 
 -12   7   5        5.06       26.98     50.87 o 
 -11   7   5      433.17      336.11     79.72 o 
 -10   7   5      128.40      181.84     68.78 o 
  -9   7   5      345.60      432.58     71.92 o 
  -8   7   5        6.20      -71.59     47.72 o 
  -7   7   5     1259.25     1385.11     92.34 o 
  -6   7   5        0.51       71.33     56.74 o 
  -5   7   5       78.66       56.92     61.60 o 
  -4   7   5        7.02       49.98     51.37 o 
  -3   7   5      347.86      295.98     64.70 o 
  -2   7   5      242.42      247.92     50.72 o 
  -1   7   5      142.92      264.92     48.75 o 
   0   7   5      522.60      805.84    149.20 o 
   1   7   5     2303.88     2196.74    247.97 o 
   2   7   5      457.44      501.19    121.98 o 
   3   7   5       16.87      -21.77     68.15 o 
   4   7   5      226.63      230.43    108.96 o 
   5   7   5      222.98      256.96     60.52 o 
   6   7   5     1048.62     1014.79     91.44 o 
   7   7   5      281.57      407.34     87.89 o 
   8   7   5      928.91      743.72    100.41 o 
   9   7   5       19.17       31.31     70.36 o 
  10   7   5      104.13      233.34     83.01 o 
  11   7   5        5.79      -17.92     73.11 o 
  12   7   5       99.81      116.16     79.88 o 
 -14   8   5      143.24      112.21     78.70 o 
 -13   8   5        7.13        0.78    110.25 o 
 -12   8   5        2.22       48.74     53.42 o 
 -11   8   5        2.36       33.17     70.45 o 
 -10   8   5      412.11      484.75    120.85 o 
  -9   8   5       40.60       85.06     68.79 o 
  -8   8   5      483.25      605.48    109.69 o 
  -7   8   5        2.46      -39.28     50.17 o 
  -6   8   5      321.29      346.03     66.73 o 
  -5   8   5      130.32      142.67     59.64 o 
  -4   8   5      100.55      195.26     81.44 o 
  -3   8   5      277.09      216.20     82.91 o 
  -2   8   5     1032.60      999.52    129.59 o 
  -1   8   5       26.88      -66.15     52.29 o 
   0   8   5       85.91      114.96    104.28 o 
   1   8   5      207.78      300.46    136.74 o 
   2   8   5       21.63      -73.84     71.04 o 
   3   8   5       22.46       13.10     88.82 o 
   4   8   5      137.12       53.59     81.93 o 
   5   8   5      147.68      224.39    150.65 o 
   6   8   5      230.46      427.80    107.10 o 
   7   8   5      112.47      -44.33     68.58 o 
   8   8   5       30.77       85.54     69.58 o 
   9   8   5      248.05      285.05     86.82 o 
  10   8   5        9.45      -24.91     83.33 o 
 -11   9   5       14.02       -4.41     72.71 o 
 -10   9   5        7.91      -22.47     69.90 o 
  -9   9   5       11.45       53.30    173.49 o 
  -8   9   5        0.25      -22.98     79.74 o 
  -7   9   5       23.06       79.03     86.85 o 
  -6   9   5       24.20       46.55    117.77 o 
  -5   9   5        0.02      -40.93     70.89 o 
  -4   9   5      305.47      310.36     94.80 o 
  -3   9   5        0.51       58.35     69.86 o 
  -2   9   5       49.96       -9.26     88.54 o 
  -1   9   5       97.13      113.41    123.67 o 
   0   9   5        1.33      -73.22     92.75 o 
   1   9   5        0.50      -74.62    104.28 o 
   2   9   5      220.29      136.46    128.17 o 
   3   9   5      117.75       26.56    116.78 o 
   4   9   5        2.26       -3.93    112.01 o 
   5   9   5        0.86       -4.50    104.84 o 
   6   9   5       13.41       27.69    127.46 o 
   7   9   5       32.86      -87.41    106.24 o 
  -3  10   5        0.72       -5.14     71.45 o 
  -2  10   5       11.35       10.12    111.16 o 
  -1  10   5       13.85      132.10    134.21 o 
   0  10   5        4.10      116.08    126.20 o 
 -22   0   6      254.86      349.24     83.08 o 
 -21   0   6       63.97      134.59     70.13 o 
 -20   0   6      706.64      544.84    106.95 o 
 -19   0   6       35.99       64.92    170.26 o 
 -18   0   6     1485.50     1344.81    133.03 o 
 -17   0   6       38.82       16.22     63.74 o 
 -16   0   6     3230.01     2994.57    176.30 o 
 -15   0   6       44.40      -40.68     61.60 o 
 -14   0   6     8870.68     9025.91    241.93 o 
 -13   0   6      119.46       71.49     50.11 o 
 -12   0   6     6657.58     6476.30    184.55 o 
 -11   0   6     1400.64     1532.91     56.38 o 
 -10   0   6     1876.91     1863.86     58.86 o 
  -9   0   6     9123.30     8606.58    178.71 o 
  -8   0   6    12507.05    11681.41    320.81 o 
  -7   0   6    11103.72     9853.46    225.63 o 
  -6   0   6     7636.96     7246.04    177.71 o 
  -5   0   6      653.20      656.53     37.52 o 
  -4   0   6      224.89      170.95     35.13 o 
  -3   0   6     2636.54     2332.76     64.82 o 
  -2   0   6      627.61      682.71     84.04 o 
  -1   0   6    11682.46    11100.71    237.40 o 
   0   0   6     1626.85     1418.71     55.13 o 
   1   0   6     8030.56     7337.67    154.41 o 
   2   0   6       93.77       89.96     44.00 o 
   3   0   6     1484.08     1341.10     61.09 o 
   4   0   6      373.75      288.08     37.96 o 
   5   0   6      798.18      735.09     55.58 o 
   6   0   6      458.93      430.93     42.53 o 
   7   0   6    11690.59    10514.74    234.32 o 
   8   0   6     1711.04     1681.19     90.20 o 
   9   0   6     8336.14     7582.52    198.51 o 
  10   0   6     1173.23     1136.01     96.87 o 
  11   0   6     2147.80     2151.40    127.98 o 
  12   0   6      322.92      319.76     71.10 o 
  13   0   6       30.22       72.94     71.02 o 
  14   0   6      356.13      486.25    127.40 o 
  15   0   6      506.98      725.83     95.89 o 
  16   0   6      759.38      862.60    112.55 o 
  17   0   6      116.33      270.22    120.09 o 
  18   0   6      101.62      308.28    119.81 o 
 -22   1   6        7.49      -11.13     59.26 o 
 -21   1   6      186.81      199.74     73.88 o 
 -20   1   6      133.91       83.47     58.32 o 
 -19   1   6       50.56       76.91     75.58 o 
 -18   1   6        3.40      -62.84     41.90 o 
 -17   1   6     1210.65     1019.33     83.09 o 
 -16   1   6       18.26      -14.46     42.09 o 
 -15   1   6     3186.37     2978.14    106.61 o 
 -14   1   6      669.87      719.52     76.74 o 
 -13   1   6     2102.98     2157.43     86.85 o 
 -12   1   6        7.80        0.40     29.11 o 
 -11   1   6      432.21      435.08     32.99 o 
 -10   1   6     2031.19     2030.23    108.38 o 
  -9   1   6     1158.70     1145.88     51.66 o 
  -8   1   6     2618.61     2550.47     58.75 o 
  -7   1   6     2823.29     2725.38     60.52 o 
  -6   1   6     5150.93     4892.64     91.13 o 
  -5   1   6     1857.98     1897.31     46.09 o 
  -4   1   6     4991.47     5038.81     83.49 o 
  -3   1   6     2976.23     3033.13     68.56 o 
  -2   1   6       96.76      113.44     19.63 o 
  -1   1   6      555.42      804.45     39.43 o 
   0   1   6    12568.96    11506.30    161.89 o 
   1   1   6      140.28      151.51     20.14 o 
   2   1   6     5765.54     5698.82     87.30 o 
   3   1   6       60.54       61.58     21.88 o 
   4   1   6      999.22     1004.81     37.61 o 
   5   1   6     1308.07     1274.09     42.83 o 
   6   1   6     7116.43     6949.57    111.18 o 
   7   1   6      350.14      431.45     34.87 o 
   8   1   6     8149.50     7728.98    123.67 o 
   9   1   6     1416.70     1255.34     63.45 o 
  10   1   6      961.94     1042.56     62.72 o 
  11   1   6      139.73      209.65     42.45 o 
  12   1   6      170.32      197.97     42.98 o 
  13   1   6       70.44       67.35     39.83 o 
  14   1   6      250.07      136.63     48.51 o 
  15   1   6      187.91      268.87     53.73 o 
  16   1   6      120.86      220.76     60.58 o 
  17   1   6      222.60      185.55    103.84 o 
  18   1   6        1.37      -53.34     81.12 o 
 -22   2   6       29.59      305.01    395.88 o 
 -21   2   6        5.82       -3.83     67.00 o 
 -20   2   6        9.69      142.46     73.59 o 
 -19   2   6      267.58      308.49     76.21 o 
 -18   2   6       27.45      -37.03     60.55 o 
 -17   2   6      384.53      453.81     74.83 o 
 -16   2   6      102.97       37.56     48.84 o 
 -15   2   6       44.42       21.55     55.66 o 
 -14   2   6      106.81       97.36     43.99 o 
 -13   2   6     1288.44     1245.16     64.74 o 
 -12   2   6      167.62      110.63     29.90 o 
 -11   2   6     1928.71     1672.98     66.39 o 
 -10   2   6      772.19      733.65     45.09 o 
  -9   2   6     1167.46     1017.47     48.09 o 
  -8   2   6       12.74      -10.22     20.86 o 
  -7   2   6      387.38      375.87     19.05 o 
  -6   2   6     1507.31     1556.36     46.35 o 
  -5   2   6      430.53      371.75     30.86 o 
  -4   2   6      156.35      183.96     24.64 o 
  -3   2   6      963.77      974.86     35.42 o 
  -2   2   6     4951.87     4963.55     83.30 o 
  -1   2   6      822.92      941.38     34.85 o 
   0   2   6      544.18      568.42     34.45 o 
   1   2   6        0.60       -9.01     18.29 o 
   2   2   6     3526.31     3434.88     68.65 o 
   3   2   6     2782.38     2846.92     60.49 o 
   4   2   6     1392.74     1389.75     42.79 o 
   5   2   6      194.88      184.60     30.16 o 
   6   2   6     3207.38     3334.09     85.06 o 
   7   2   6      278.07      279.54     36.52 o 
   8   2   6       18.44       57.52     27.10 o 
   9   2   6      571.80      558.63     45.74 o 
  10   2   6        2.13       25.50     30.43 o 
  11   2   6       26.98      -19.70     31.31 o 
  12   2   6      596.85      673.29     63.03 o 
  13   2   6      122.33       93.54     42.76 o 
  14   2   6      419.05      425.31     58.43 o 
  15   2   6       90.52       32.46     48.50 o 
  16   2   6        8.10       16.86     65.19 o 
  17   2   6      128.30      160.69     72.74 o 
 -21   3   6       98.35      -31.14     88.49 o 
 -20   3   6      100.64      113.81     69.69 o 
 -19   3   6        2.19       95.41     64.72 o 
 -18   3   6      321.56      362.80     71.83 o 
 -17   3   6      174.65       96.62     52.39 o 
 -16   3   6       22.17      -34.22     46.74 o 
 -15   3   6     5902.89     5763.80    156.99 o 
 -14   3   6       27.44       60.57     43.07 o 
 -13   3   6      193.59      281.76     66.33 o 
 -12   3   6      184.47      215.20     45.68 o 
 -11   3   6     1213.39     1161.87     84.30 o 
 -10   3   6     3041.37     3091.59     98.49 o 
  -9   3   6       35.63       89.60     33.18 o 
  -8   3   6     2363.12     2317.19     80.17 o 
  -7   3   6     1247.36     1359.93     68.13 o 
  -6   3   6      648.62      600.54     39.66 o 
  -5   3   6       77.93       88.14     19.98 o 
  -4   3   6        1.59      -26.84     23.30 o 
  -3   3   6     3510.04     3403.60     95.52 o 
  -2   3   6     4118.26     3934.28     73.10 o 
  -1   3   6      369.31      403.55     30.71 o 
   0   3   6     6930.18     6882.52    123.73 o 
   1   3   6     2865.31     2975.25     83.17 o 
   2   3   6     6673.74     6852.63    142.12 o 
   3   3   6      686.99      590.52     42.30 o 
   4   3   6       21.02        9.27     22.25 o 
   5   3   6     3273.22     3099.87     71.27 o 
   6   3   6      652.36      608.13     41.74 o 
   7   3   6     1068.46     1230.94     63.14 o 
   8   3   6     1855.40     1831.89     67.94 o 
   9   3   6       79.96      125.08     32.20 o 
  10   3   6      421.90      399.69     43.39 o 
  11   3   6       14.22      -37.46     29.75 o 
  12   3   6      540.91      615.99     59.53 o 
  13   3   6       42.06       33.64     42.67 o 
  14   3   6       25.15       77.30     58.15 o 
  15   3   6      198.82      158.40     67.42 o 
  16   3   6      227.36      209.52     88.91 o 
  17   3   6       67.25      192.50     75.26 o 
 -21   4   6      207.65      410.94    134.86 o 
 -20   4   6      187.05      232.35    205.95 o 
 -19   4   6      209.03      166.92     72.88 o 
 -18   4   6       54.58       -0.61     53.42 o 
 -17   4   6        5.48       14.65     56.73 o 
 -16   4   6      875.59     1031.47     93.58 o 
 -15   4   6       30.25      -18.53     44.64 o 
 -14   4   6      110.32      145.46     40.26 o 
 -13   4   6      769.29      780.89     67.28 o 
 -12   4   6     2080.98     1940.41     90.53 o 
 -11   4   6       22.10      -26.70     48.95 o 
 -10   4   6       84.12       90.55     65.51 o 
  -9   4   6      125.91      155.22     39.78 o 
  -8   4   6     2168.90     2141.80     96.52 o 
  -7   4   6     2775.64     2705.35    104.91 o 
  -6   4   6        3.86      -14.83     30.35 o 
  -5   4   6     2130.71     1992.55     76.91 o 
  -4   4   6       26.82      -28.47     33.35 o 
  -3   4   6        1.29      -25.19     30.27 o 
  -2   4   6     1178.74     1129.61     55.89 o 
  -1   4   6     1673.09     1676.89     72.84 o 
   0   4   6     1024.60      975.81     45.66 o 
   1   4   6     3516.92     3280.48     92.66 o 
   2   4   6        9.91      -14.50     33.21 o 
   3   4   6     1035.68     1021.63     60.75 o 
   4   4   6      577.94      575.33     44.09 o 
   5   4   6       39.83       21.14     28.01 o 
   6   4   6        0.88       16.16     26.29 o 
   7   4   6     1172.57     1111.43     55.80 o 
   8   4   6      286.09      218.00     36.79 o 
   9   4   6      991.74     1089.53     62.37 o 
  10   4   6      350.22      271.99     40.95 o 
  11   4   6      122.92      160.20     38.43 o 
  12   4   6       89.85      144.92     46.49 o 
  13   4   6       19.77      -15.00     45.98 o 
  14   4   6       66.01      171.12     67.02 o 
  15   4   6      218.42      282.29     76.45 o 
  16   4   6      112.44      -51.21     63.25 o 
 -19   5   6       65.11      -12.61    105.27 o 
 -18   5   6      704.38      497.31    163.30 o 
 -17   5   6       11.39       -8.21     53.40 o 
 -16   5   6      100.44      197.84     59.59 o 
 -15   5   6      643.76      590.36     70.16 o 
 -14   5   6       16.40       50.83     47.96 o 
 -13   5   6      126.15      111.12     47.59 o 
 -12   5   6     1071.38      981.53     74.16 o 
 -11   5   6      178.56      170.98     48.83 o 
 -10   5   6      841.08      789.47     66.28 o 
  -9   5   6      255.29      234.19     57.61 o 
  -8   5   6      195.03      216.85     65.44 o 
  -7   5   6      777.41      919.87     58.71 o 
  -6   5   6      679.80      681.46     53.32 o 
  -5   5   6     2789.13     2786.16    107.23 o 
  -4   5   6     2200.74     2458.32     93.91 o 
  -3   5   6     5963.59     5818.86    147.93 o 
  -2   5   6      193.55      272.16     55.50 o 
  -1   5   6     1224.69     1149.12     61.43 o 
   0   5   6       28.99       -0.66     44.26 o 
   1   5   6       96.00      136.99     40.90 o 
   2   5   6      612.27      593.29     54.61 o 
   3   5   6     1466.45     1467.08     74.50 o 
   4   5   6       28.28       22.99     34.06 o 
   5   5   6     2546.92     2636.59     83.09 o 
   6   5   6      269.49      297.85     54.27 o 
   7   5   6      530.33      616.62     50.52 o 
   8   5   6      128.92      112.63     38.28 o 
   9   5   6        1.93       11.67     31.71 o 
  10   5   6       33.36       -9.19     38.27 o 
  11   5   6      468.81      456.39     56.11 o 
  12   5   6      679.90      701.39    125.12 o 
  13   5   6      349.40      325.51    139.07 o 
  14   5   6      439.64      529.04    131.10 o 
  15   5   6        0.87       32.64     73.72 o 
 -18   6   6       16.47       69.91    101.63 o 
 -17   6   6      613.64      563.96    133.28 o 
 -16   6   6        3.54       44.14     54.45 o 
 -15   6   6      152.37      106.85     48.07 o 
 -14   6   6       11.68       -5.74     46.67 o 
 -13   6   6      416.16      420.49     64.03 o 
 -12   6   6      283.36      302.12     56.06 o 
 -11   6   6     1182.31     1124.45     79.32 o 
 -10   6   6      289.64      381.65     66.64 o 
  -9   6   6      420.24      408.46     69.43 o 
  -8   6   6       89.87        9.93     49.64 o 
  -7   6   6       88.58       44.47     47.22 o 
  -6   6   6      689.86      591.92     56.60 o 
  -5   6   6     1028.95      992.04     71.71 o 
  -4   6   6     1946.02     1916.84    109.46 o 
  -3   6   6      216.01      276.34     61.71 o 
  -2   6   6      710.85      705.40     61.91 o 
  -1   6   6      742.92      597.74     59.93 o 
   0   6   6     1531.72     1497.67     96.72 o 
   1   6   6        3.89      -21.19     43.16 o 
   2   6   6      740.92      739.12     70.17 o 
   3   6   6        0.05        1.24     46.06 o 
   4   6   6     1971.70     2006.76    101.99 o 
   5   6   6       38.02       29.82     28.89 o 
   6   6   6     1809.90     1760.12     82.99 o 
   7   6   6      107.04      108.28     44.57 o 
   8   6   6        0.33      -80.61     53.74 o 
   9   6   6      200.35      262.44     71.91 o 
  10   6   6      165.11      125.28     74.08 o 
  11   6   6      206.66      284.19     90.09 o 
  12   6   6      322.78      192.98     72.01 o 
  13   6   6      113.95       75.55     69.52 o 
  14   6   6        1.84      -29.28     65.66 o 
 -16   7   6        8.08       23.75    106.99 o 
 -15   7   6       13.79       16.07     57.71 o 
 -14   7   6       37.39       46.28     56.17 o 
 -13   7   6        2.46      -70.91     47.28 o 
 -12   7   6        7.48       17.60     60.25 o 
 -11   7   6      113.25      142.85     48.69 o 
 -10   7   6        4.80       31.96     59.20 o 
  -9   7   6       31.29       76.05     58.89 o 
  -8   7   6       20.89       66.57     56.95 o 
  -7   7   6       33.25      -68.46     45.64 o 
  -6   7   6       18.60       71.91     40.58 o 
  -5   7   6       19.25      -43.59     38.01 o 
  -4   7   6      117.20       70.31     43.95 o 
  -3   7   6      443.92      452.97     71.44 o 
  -2   7   6      405.87      274.53     63.09 o 
  -1   7   6      869.60      892.59    196.04 o 
   0   7   6       21.28       89.41     55.04 o 
   1   7   6       52.71      -42.92     49.96 o 
   2   7   6        4.37      -30.68     64.34 o 
   3   7   6       17.75      -55.51     57.37 o 
   4   7   6        6.89      -53.71     86.31 o 
   5   7   6      303.16      377.93     87.56 o 
   6   7   6       18.68       15.47     67.84 o 
   7   7   6        1.05       45.34     53.71 o 
   8   7   6       12.94       66.12     67.85 o 
   9   7   6        7.78      -81.31     54.20 o 
  10   7   6        0.20      -51.20     69.94 o 
  11   7   6       18.92        5.39     64.70 o 
  12   7   6       51.01       41.38     71.49 o 
 -14   8   6       24.48       51.44    105.16 o 
 -13   8   6       35.10       69.01     68.91 o 
 -12   8   6       82.99       76.23     54.02 o 
 -11   8   6      174.76      155.07     92.27 o 
 -10   8   6        3.79       42.58     67.48 o 
  -9   8   6       33.98      -88.25     59.08 o 
  -8   8   6        2.17        8.00     60.73 o 
  -7   8   6       99.30      113.03     81.81 o 
  -6   8   6      146.17      161.60     67.21 o 
  -5   8   6      209.03      134.25     51.27 o 
  -4   8   6        7.12      130.98     51.10 o 
  -3   8   6      357.73      370.91     90.95 o 
  -2   8   6       17.95       78.14    113.13 o 
  -1   8   6      106.54      259.14    124.51 o 
   0   8   6       64.26      117.91    116.78 o 
   1   8   6      178.33      283.32    124.09 o 
   2   8   6       40.38      -10.26     93.45 o 
   3   8   6        1.10       90.41     83.77 o 
   4   8   6      394.37      531.22    118.24 o 
   5   8   6       14.46      195.61     92.84 o 
   6   8   6       54.62      -17.44     81.91 o 
   7   8   6       15.28      -76.89    151.85 o 
   8   8   6       42.81      115.25     95.13 o 
   9   8   6       42.42      -36.67     70.81 o 
 -10   9   6      183.62      203.82     84.64 o 
  -9   9   6       32.25        2.95     69.24 o 
  -8   9   6       36.16        7.63    154.45 o 
  -7   9   6       20.42      105.43    136.11 o 
  -6   9   6        9.07       59.61     80.98 o 
  -5   9   6      191.44      169.46     86.86 o 
  -4   9   6       39.23      196.89    120.16 o 
  -3   9   6      275.71      665.57    171.17 o 
  -2   9   6      222.31        0.28    104.56 o 
  -1   9   6        2.74      -91.21    103.85 o 
   0   9   6        0.85      147.98    123.67 o 
   1   9   6       31.44       39.07    123.53 o 
   2   9   6       21.67      147.84    114.68 o 
   3   9   6      104.56      -63.10    110.46 o 
   4   9   6        0.99     -141.45     94.30 o 
   5   9   6      319.13      149.25    130.27 o 
   6   9   6        0.92      217.83    145.31 o 
 -22   1   7       27.43       -6.68     76.00 o 
 -21   1   7        9.44       -2.05     59.84 o 
 -20   1   7      202.30       93.13     67.24 o 
 -19   1   7      501.46      416.28     70.57 o 
 -18   1   7      871.67      902.87     85.34 o 
 -17   1   7      531.94      438.07     65.68 o 
 -16   1   7      696.46      603.27     95.25 o 
 -15   1   7      391.04      342.38     52.56 o 
 -14   1   7      905.66      875.03     64.33 o 
 -13   1   7      274.38      319.52     80.75 o 
 -12   1   7        0.16      -33.89     25.16 o 
 -11   1   7     3346.07     3326.04     98.67 o 
 -10   1   7       27.87       64.87     25.57 o 
  -9   1   7     5596.47     5477.63    127.71 o 
  -8   1   7      118.53       72.75     22.97 o 
  -7   1   7     1760.28     1833.38     55.90 o 
  -6   1   7      547.57      539.33     39.14 o 
  -5   1   7       99.47       82.98     15.84 o 
  -4   1   7      980.87     1085.21     39.68 o 
  -3   1   7    18958.43    19518.64    273.08 o 
  -2   1   7     2793.94     2982.91     66.84 o 
  -1   1   7     5862.10     5391.22     92.40 o 
   0   1   7       73.75       57.46     27.31 o 
   1   1   7     1726.50     1399.87     45.50 o 
   2   1   7        0.66        8.71     15.08 o 
   3   1   7      152.97      162.82     22.03 o 
   4   1   7     3379.18     3066.38     66.23 o 
   5   1   7      896.57      866.06     40.05 o 
   6   1   7     2326.73     2122.22     60.87 o 
   7   1   7     1431.09     1432.07     54.05 o 
   8   1   7     2944.86     3150.22    100.62 o 
   9   1   7      196.80      238.24     45.62 o 
  10   1   7        0.08      -31.63     31.36 o 
  11   1   7       64.85       45.53     35.24 o 
  12   1   7      231.80      234.40     47.33 o 
  13   1   7       19.47        1.79     41.65 o 
  14   1   7     1335.88     1353.80     88.03 o 
  15   1   7       44.51      -15.63     63.16 o 
  16   1   7      238.95      301.25     78.08 o 
  17   1   7        1.59      -36.41     63.70 o 
 -22   2   7       52.28        6.67     70.32 o 
 -21   2   7       10.55      -85.49     81.86 o 
 -20   2   7        0.63       33.09     65.74 o 
 -19   2   7      646.81      879.28    101.21 o 
 -18   2   7      571.02      533.52     88.11 o 
 -17   2   7     2131.05     2267.69    136.63 o 
 -16   2   7     1600.68     1540.16     97.14 o 
 -15   2   7     1173.63     1288.19     88.37 o 
 -14   2   7       93.68      289.51    186.15 o 
 -13   2   7       19.61        4.10     35.00 o 
 -12   2   7     1383.35     1464.74     65.32 o 
 -11   2   7      885.99     1033.13     55.12 o 
 -10   2   7     6439.91     6127.66    124.29 o 
  -9   2   7      337.60      381.12     23.88 o 
  -8   2   7     5683.50     5321.06     84.77 o 
  -7   2   7      167.65      185.30     19.01 o 
  -6   2   7       21.02       -2.96     13.99 o 
  -5   2   7        0.20       -9.34     15.50 o 
  -4   2   7     1855.49     1873.17     50.63 o 
  -3   2   7      282.47      287.12     46.82 o 
  -2   2   7     7185.48     6677.44    107.78 o 
  -1   2   7     2134.91     1967.43     51.73 o 
   0   2   7    11360.98    11654.35    170.63 o 
   1   2   7     5034.89     4890.71     92.97 o 
   2   2   7      661.91      769.01     37.06 o 
   3   2   7       16.85       30.10     19.80 o 
   4   2   7     3589.68     3334.41     76.43 o 
   5   2   7     9200.85     8502.79    141.28 o 
   6   2   7     2639.10     2490.02     65.86 o 
   7   2   7     3751.61     3490.69     79.62 o 
   8   2   7     1342.32     1364.71     60.25 o 
   9   2   7       22.30       87.73     41.44 o 
  10   2   7      127.11      120.45     36.47 o 
  11   2   7       41.34       64.29     36.59 o 
  12   2   7       83.96      106.61     40.60 o 
  13   2   7     1460.18     1589.75     90.06 o 
  14   2   7        4.47      -11.82     46.51 o 
  15   2   7      829.30      949.62     89.29 o 
  16   2   7        2.70       62.50     66.18 o 
  17   2   7       17.24       96.74     67.84 o 
 -21   3   7      341.36      305.73     82.36 o 
 -20   3   7      231.80      135.26     76.78 o 
 -19   3   7      126.25      127.76     70.78 o 
 -18   3   7      496.26      471.85     75.80 o 
 -17   3   7      162.31      141.24     88.09 o 
 -16   3   7        0.30       31.85     51.91 o 
 -15   3   7      639.58      738.82     70.14 o 
 -14   3   7       92.19       11.42     40.87 o 
 -13   3   7      773.91      816.91     77.45 o 
 -12   3   7     1409.48     1247.19    104.97 o 
 -11   3   7     1077.16      977.59     66.10 o 
 -10   3   7       41.66       22.96     48.70 o 
  -9   3   7     3087.57     3158.30     98.85 o 
  -8   3   7     1462.99     1387.47     66.52 o 
  -7   3   7      574.65      637.70     33.99 o 
  -6   3   7      447.17      348.43     75.96 o 
  -5   3   7       49.70       -9.73     26.40 o 
  -4   3   7     1668.42     1590.99     58.38 o 
  -3   3   7     3883.63     3585.44     70.91 o 
  -2   3   7      583.51      683.61     40.28 o 
  -1   3   7      883.39      887.87     42.16 o 
   0   3   7     1990.33     2232.47     66.13 o 
   1   3   7     1831.96     1852.83     74.82 o 
   2   3   7     2355.46     2203.58     64.10 o 
   3   3   7     1597.40     1420.21     55.71 o 
   4   3   7      266.02      236.71     30.84 o 
   5   3   7     2400.82     2315.94     68.47 o 
   6   3   7      556.61      483.93     37.94 o 
   7   3   7      358.10      366.12     35.47 o 
   8   3   7      543.89      482.94     44.11 o 
   9   3   7      802.96      882.40     55.05 o 
  10   3   7      155.22      156.81     41.80 o 
  11   3   7      229.54      240.44     44.03 o 
  12   3   7      422.24      425.93     55.11 o 
  13   3   7      264.19      255.99     54.05 o 
  14   3   7      621.09      457.30     80.69 o 
  15   3   7       70.03      132.24     65.65 o 
  16   3   7       10.03       -2.44     65.95 o 
 -21   4   7        8.67     -105.83     95.69 o 
 -20   4   7      480.79      576.20     96.89 o 
 -19   4   7      119.09      147.90     64.83 o 
 -18   4   7       31.34       31.18     56.55 o 
 -17   4   7      151.08      149.25     60.43 o 
 -16   4   7       98.77       10.61     52.72 o 
 -15   4   7      149.54      212.75     53.24 o 
 -14   4   7      331.49      402.85     56.83 o 
 -13   4   7     1375.28     1624.92    120.19 o 
 -12   4   7      671.40      790.09     68.10 o 
 -11   4   7     1653.55     1602.81     81.66 o 
 -10   4   7      154.20      147.16     43.85 o 
  -9   4   7        5.61      -38.71     29.80 o 
  -8   4   7       38.47       71.14     59.96 o 
  -7   4   7     4821.93     4781.91    139.87 o 
  -6   4   7        0.06      -49.51     45.85 o 
  -5   4   7     4596.15     4251.26    117.50 o 
  -4   4   7       16.06      -13.77     41.77 o 
  -3   4   7     1284.54     1246.14     59.42 o 
  -2   4   7       14.94      -35.48     23.65 o 
  -1   4   7      344.79      330.95     35.27 o 
   0   4   7     1229.76     1094.25     59.87 o 
   1   4   7     2286.29     2275.65     81.26 o 
   2   4   7     2411.81     2139.62     85.98 o 
   3   4   7     3341.99     3053.01     88.86 o 
   4   4   7     1048.50      863.92     55.03 o 
   5   4   7      946.27     1005.75     52.53 o 
   6   4   7      105.89       92.37     28.19 o 
   7   4   7        8.37      -10.71     28.92 o 
   8   4   7     1086.45     1185.86     68.49 o 
   9   4   7       12.62       25.92     33.07 o 
  10   4   7     1982.70     1966.03     77.91 o 
  11   4   7        9.42       70.60     46.04 o 
  12   4   7      180.47      175.51     51.83 o 
  13   4   7        8.67       22.03     66.41 o 
  14   4   7       35.80      120.06     64.57 o 
  15   4   7       20.17       71.26    127.10 o 
 -19   5   7      354.52      424.55     92.66 o 
 -18   5   7        1.11      -50.20     53.19 o 
 -17   5   7       69.41      225.32     65.44 o 
 -16   5   7      533.54      540.43     83.40 o 
 -15   5   7       14.82        6.18     46.70 o 
 -14   5   7       71.41       45.07     45.22 o 
 -13   5   7        1.27       -0.69     39.26 o 
 -12   5   7      902.88     1018.48     79.29 o 
 -11   5   7      121.28      108.84     58.26 o 
 -10   5   7       30.19       24.72     39.55 o 
  -9   5   7      623.48      640.60     74.16 o 
  -8   5   7      174.57      153.57     65.54 o 
  -7   5   7        3.26      106.64     51.60 o 
  -6   5   7      527.21      622.71     97.32 o 
  -5   5   7       20.27      -49.41     48.90 o 
  -4   5   7      931.03      943.37     66.01 o 
  -3   5   7      882.00      675.76     58.38 o 
  -2   5   7      206.47      207.48     42.36 o 
  -1   5   7      939.37      871.01     58.73 o 
   0   5   7      770.42      807.94     68.65 o 
   1   5   7      310.58      282.34     65.39 o 
   2   5   7      504.78      617.45     57.76 o 
   3   5   7       47.03       53.65     51.55 o 
   4   5   7      723.83      604.10     62.28 o 
   5   5   7        1.20        3.68     34.72 o 
   6   5   7      290.51      229.28     35.66 o 
   7   5   7      700.40      769.20     67.24 o 
   8   5   7      142.02      154.35     44.33 o 
   9   5   7        2.92       24.91     34.04 o 
  10   5   7        0.30      -10.98     38.47 o 
  11   5   7      270.49      187.73     52.17 o 
  12   5   7       24.02       39.94     48.18 o 
  13   5   7       11.42      -64.45     54.46 o 
  14   5   7       19.18       96.17     87.75 o 
 -18   6   7       14.35       40.36     80.96 o 
 -17   6   7        6.93       43.29     56.85 o 
 -16   6   7      117.29       45.85     56.78 o 
 -15   6   7        0.38        9.76     53.43 o 
 -14   6   7       50.67      105.40     51.88 o 
 -13   6   7      156.80      131.47     58.78 o 
 -12   6   7       72.99       31.66     47.23 o 
 -11   6   7       22.22       -7.10     38.80 o 
 -10   6   7       40.49       58.41     59.60 o 
  -9   6   7       10.12      -36.37     47.47 o 
  -8   6   7       20.44      -60.72     47.29 o 
  -7   6   7      355.05      366.24     62.13 o 
  -6   6   7       35.27       18.20     54.51 o 
  -5   6   7      772.46      776.69    106.50 o 
  -4   6   7      122.67      129.51     57.65 o 
  -3   6   7      895.77      800.21     99.70 o 
  -2   6   7        0.97      -67.84     45.23 o 
  -1   6   7      218.32      101.29     78.93 o 
   0   6   7      143.34      191.45     52.63 o 
   1   6   7      428.91      431.69     63.49 o 
   2   6   7      157.80      135.69     53.20 o 
   3   6   7       16.88      -43.85     51.34 o 
   4   6   7      113.77      135.33     42.97 o 
   5   6   7      381.12      380.34     54.09 o 
   6   6   7       18.80       58.57     37.92 o 
   7   6   7       35.19       46.11     31.66 o 
   8   6   7      233.37      164.11     43.03 o 
   9   6   7      184.52      142.09     67.13 o 
  10   6   7      320.58      431.88     79.74 o 
  11   6   7        0.65      -37.93     58.17 o 
  12   6   7      142.79       61.44     68.17 o 
  13   6   7        2.99       -1.80     66.51 o 
 -16   7   7       70.77      -36.72     56.03 o 
 -15   7   7      104.99      138.82     62.36 o 
 -14   7   7      417.31      381.61     72.19 o 
 -13   7   7       91.51       25.21     54.91 o 
 -12   7   7      282.86      305.64     68.75 o 
 -11   7   7        1.91      -31.31     44.64 o 
 -10   7   7       11.96      -19.10     53.01 o 
  -9   7   7       37.26      102.80     57.73 o 
  -8   7   7       45.92      104.90     58.33 o 
  -7   7   7       13.05      -62.23     57.01 o 
  -6   7   7      971.64     1052.37    101.07 o 
  -5   7   7        6.88      -15.27     70.30 o 
  -4   7   7      889.24      779.46     86.14 o 
  -3   7   7       72.17      206.97     75.93 o 
  -2   7   7      449.12      470.27    105.47 o 
  -1   7   7       54.38       41.42     63.60 o 
   0   7   7      866.21      713.53    105.29 o 
   1   7   7      560.39      520.95     79.40 o 
   2   7   7     1017.57     1061.75     87.06 o 
   3   7   7      957.14      943.12    104.88 o 
   4   7   7      180.41       96.73     70.93 o 
   5   7   7      100.92       26.99     67.89 o 
   6   7   7       14.75       16.37     68.58 o 
   7   7   7      181.90       60.07     82.16 o 
   8   7   7       69.40      -17.18     84.79 o 
   9   7   7      323.55      355.50     79.48 o 
  10   7   7       16.71      -52.00     74.24 o 
  11   7   7      270.10       82.53     67.94 o 
 -14   8   7       36.91       68.92     60.89 o 
 -13   8   7      360.66      412.69     77.50 o 
 -12   8   7       10.31      -58.37     46.32 o 
 -11   8   7      150.16      196.48     81.06 o 
 -10   8   7       12.31      -40.89     68.90 o 
  -9   8   7        2.50       -3.64    109.41 o 
  -8   8   7       99.95      115.10     67.71 o 
  -7   8   7      627.63      556.00     87.36 o 
  -6   8   7        3.43      -78.87     52.58 o 
  -5   8   7      228.25      331.13     72.66 o 
  -4   8   7       52.33       82.56     74.23 o 
  -3   8   7       32.19      119.27     76.97 o 
  -2   8   7        8.54      -56.49     97.95 o 
  -1   8   7       22.82      132.94    121.42 o 
   0   8   7        5.65      -95.70     82.49 o 
   1   8   7      599.64      707.73    169.90 o 
   2   8   7      173.98      194.22    132.66 o 
   3   8   7      185.65      319.53     97.80 o 
   4   8   7      156.43      363.30    111.09 o 
   5   8   7        0.08     -108.73     72.48 o 
   6   8   7        1.64     -107.11     71.41 o 
   7   8   7        2.10       -3.52     91.47 o 
   8   8   7       76.12      -71.41     91.22 o 
 -10   9   7       68.48       40.57     75.01 o 
  -9   9   7        4.68      -84.77     62.77 o 
  -8   9   7       27.59      -46.33     79.75 o 
  -7   9   7      420.85      333.61    102.60 o 
  -6   9   7      223.98      318.29     99.86 o 
  -5   9   7      104.38       50.73    119.88 o 
  -4   9   7       10.46       92.75    116.36 o 
  -3   9   7       40.20      -62.54    100.90 o 
  -2   9   7        2.10      -72.52    106.95 o 
  -1   9   7        1.41      -39.07     96.27 o 
   0   9   7       43.38       -4.08    107.79 o 
   1   9   7        1.71       36.26    116.64 o 
   2   9   7        8.06      -24.59    112.15 o 
   3   9   7        1.54      303.13    143.48 o 
   4   9   7        1.10      -17.99    110.88 o 
 -22   0   8      244.70      266.46    100.98 o 
 -21   0   8      980.79     1171.49    270.81 o 
 -20   0   8      146.10      -13.57     78.49 o 
 -19   0   8      802.41      860.58    122.85 o 
 -18   0   8      137.48       71.07     77.41 o 
 -17   0   8      859.86      935.68    115.46 o 
 -16   0   8       16.76       95.49    137.51 o 
 -15   0   8      185.98      122.20     67.34 o 
 -14   0   8      368.83      440.65     82.84 o 
 -13   0   8     5123.86     5279.45    214.62 o 
 -12   0   8      978.40     1173.53    189.30 o 
 -11   0   8    10447.54    10243.17    315.59 o 
 -10   0   8     2646.09     2409.08    123.48 o 
  -9   0   8      916.96      786.08     78.45 o 
  -8   0   8       65.66      266.79     44.47 o 
  -7   0   8     3149.86     2752.06     78.63 o 
  -6   0   8     8303.22     8841.69    175.68 o 
  -5   0   8     4861.82     4939.74    114.07 o 
  -4   0   8     5654.62     5944.83    129.60 o 
  -3   0   8     3775.04     3706.15     94.39 o 
  -2   0   8     7964.70     7422.18    258.77 o 
  -1   0   8      102.31      134.03     22.41 o 
   0   0   8     2014.33     2223.25     81.08 o 
   1   0   8      116.71      153.53     33.53 o 
   2   0   8     3803.75     3435.49    104.33 o 
   3   0   8       60.64       -5.57     26.52 o 
   4   0   8     9520.45     9134.30    207.72 o 
   5   0   8      173.87      382.64     59.18 o 
   6   0   8     5182.61     4887.81    146.61 o 
   7   0   8       53.90      188.41     46.75 o 
   8   0   8      475.20      524.89     66.00 o 
   9   0   8       28.16       13.64     55.29 o 
  10   0   8     2156.49     2293.06    126.25 o 
  11   0   8      397.87      540.39     82.26 o 
  12   0   8     2636.23     2775.59    159.27 o 
  13   0   8      534.18      585.53     91.93 o 
  14   0   8      377.10      510.32    122.03 o 
  15   0   8        1.04       83.46     95.24 o 
  16   0   8       85.90      206.73    164.78 o 
 -22   1   8       17.71       36.07     82.19 o 
 -21   1   8      113.88      180.46     62.61 o 
 -20   1   8      781.12      608.53     92.72 o 
 -19   1   8       40.18      119.97     63.50 o 
 -18   1   8      451.82      457.67     70.48 o 
 -17   1   8        4.42       55.69     47.82 o 
 -16   1   8       38.75       14.98     67.95 o 
 -15   1   8       48.80      114.18     47.61 o 
 -14   1   8     1005.73     1086.97     76.19 o 
 -13   1   8       14.62      -10.19     21.61 o 
 -12   1   8     2071.92     1926.07     90.10 o 
 -11   1   8     1590.39     1622.42     58.84 o 
 -10   1   8     2554.99     2686.68     77.04 o 
  -9   1   8      270.63      309.13     37.68 o 
  -8   1   8      203.32      246.93     34.15 o 
  -7   1   8       31.03       45.92     25.13 o 
  -6   1   8     1380.62     1383.84     44.42 o 
  -5   1   8      194.68      165.40     20.36 o 
  -4   1   8     5291.42     5256.91     85.03 o 
  -3   1   8    35601.71    36935.34    426.79 o 
  -2   1   8     1283.84     1256.92     38.49 o 
  -1   1   8        6.38       -1.42     17.01 o 
   0   1   8      919.60     1028.42     42.55 o 
   1   1   8     1968.38     1799.31     48.30 o 
   2   1   8       76.59       96.60     20.74 o 
   3   1   8     3334.44     2979.85     65.71 o 
   4   1   8      563.19      679.81     38.03 o 
   5   1   8     4306.45     4022.05     82.03 o 
   6   1   8        6.44       29.83     27.91 o 
   7   1   8        1.38        2.30     27.40 o 
   8   1   8      239.53      299.09     41.34 o 
   9   1   8     2418.90     2291.29     86.88 o 
  10   1   8       11.14       26.45     30.45 o 
  11   1   8      896.10      924.50     60.89 o 
  12   1   8      414.54      466.72     53.91 o 
  13   1   8      304.79      279.23     47.83 o 
  14   1   8      127.01      140.41     55.64 o 
  15   1   8        0.25       21.97     62.49 o 
  16   1   8      193.14      282.08     82.06 o 
 -22   2   8       39.05       11.17     65.47 o 
 -21   2   8      102.86       63.23     65.31 o 
 -20   2   8       36.52      -10.97     76.88 o 
 -19   2   8       31.60       74.49     58.54 o 
 -18   2   8       99.49       99.86     62.72 o 
 -17   2   8      160.45       98.84     64.23 o 
 -16   2   8     1288.89     1391.54     92.53 o 
 -15   2   8        5.04        7.94     40.66 o 
 -14   2   8      545.57      489.31     70.55 o 
 -13   2   8      215.40      217.26     44.68 o 
 -12   2   8       91.37      -11.05     33.63 o 
 -11   2   8      241.98      356.47     41.36 o 
 -10   2   8     1244.92     1395.56     59.52 o 
  -9   2   8     2561.56     2526.66     65.05 o 
  -8   2   8      706.15      818.45     72.76 o 
  -7   2   8       53.17       87.23     22.10 o 
  -6   2   8       42.29       12.01     14.54 o 
  -5   2   8       52.51      100.37     19.70 o 
  -4   2   8     6724.64     7073.07    113.59 o 
  -3   2   8      303.79      285.56     27.79 o 
  -2   2   8     2655.07     2865.66     62.70 o 
  -1   2   8     1007.30     1093.60     46.36 o 
   0   2   8      228.01      273.39     29.03 o 
   1   2   8     3196.19     3238.65     76.19 o 
   2   2   8     4655.23     4437.08     82.31 o 
   3   2   8      533.45      658.88     40.86 o 
   4   2   8       67.74      102.17     23.83 o 
   5   2   8     2608.71     2720.06     70.20 o 
   6   2   8      309.08      367.18     36.82 o 
   7   2   8      965.32     1032.36     54.65 o 
   8   2   8     1925.48     1761.52     73.01 o 
   9   2   8     1198.77     1251.59     62.58 o 
  10   2   8      481.02      545.91     48.26 o 
  11   2   8       17.96       32.81     33.74 o 
  12   2   8      136.21       96.57     43.74 o 
  13   2   8       11.06       14.41     46.88 o 
  14   2   8      161.61      192.03     58.21 o 
  15   2   8      186.91      189.59     71.82 o 
  16   2   8       31.76       59.60     84.95 o 
 -21   3   8        0.04      -33.41     61.64 o 
 -20   3   8      708.40      432.61    103.67 o 
 -19   3   8       95.70       96.46     64.99 o 
 -18   3   8      630.60      543.09     90.90 o 
 -17   3   8      520.99      439.31     89.74 o 
 -16   3   8        5.25      -39.70     40.49 o 
 -15   3   8        7.15       12.23     58.01 o 
 -14   3   8      124.12      163.63     47.14 o 
 -13   3   8     1155.36     1285.85     77.43 o 
 -12   3   8     1084.53     1103.31     70.44 o 
 -11   3   8        2.10       74.70     38.22 o 
 -10   3   8      811.67      687.86     59.09 o 
  -9   3   8     1001.34      978.01     62.34 o 
  -8   3   8       47.91      109.68     47.95 o 
  -7   3   8     1810.89     1819.07     72.49 o 
  -6   3   8      371.41      427.56     44.26 o 
  -5   3   8     4423.46     4048.74     72.66 o 
  -4   3   8     2372.33     2396.86     49.73 o 
  -3   3   8     1403.96     1386.68     43.38 o 
  -2   3   8     3055.07     3061.50     69.44 o 
  -1   3   8        1.16       86.23     24.24 o 
   0   3   8      402.75      378.13     33.74 o 
   1   3   8     2101.75     2170.87     71.80 o 
   2   3   8       69.77       97.18     30.69 o 
   3   3   8     3573.96     3134.96     77.48 o 
   4   3   8       18.32       18.53     26.13 o 
   5   3   8     2275.94     2283.08     85.22 o 
   6   3   8      611.29      520.54     42.54 o 
   7   3   8      494.32      664.48     69.73 o 
   8   3   8      626.33      498.85     41.36 o 
   9   3   8       27.55       20.66     25.89 o 
  10   3   8       38.68       28.31     33.08 o 
  11   3   8      156.69      142.63     40.11 o 
  12   3   8       77.92       48.57     45.86 o 
  13   3   8      158.59      144.86     53.18 o 
  14   3   8       12.22       37.29     64.00 o 
  15   3   8      100.10      122.65     71.94 o 
 -20   4   8        7.91       32.48    114.02 o 
 -19   4   8      208.33      173.31     88.89 o 
 -18   4   8       24.89      104.72     60.13 o 
 -17   4   8      861.73      732.58     77.58 o 
 -16   4   8      668.48      733.71     75.46 o 
 -15   4   8       46.35       26.23     45.96 o 
 -14   4   8      115.80      128.22     46.86 o 
 -13   4   8      195.43      202.93     49.10 o 
 -12   4   8      162.40       90.87     45.17 o 
 -11   4   8      849.59      832.77     68.76 o 
 -10   4   8      105.37      141.25     53.33 o 
  -9   4   8       84.76       96.84     39.02 o 
  -8   4   8        1.90      -25.00     48.43 o 
  -7   4   8      450.39      472.42     68.63 o 
  -6   4   8     1017.60      951.73     80.90 o 
  -5   4   8      547.28      636.26     70.06 o 
  -4   4   8     2319.66     2441.92     81.54 o 
  -3   4   8      730.86      768.36     52.12 o 
  -2   4   8     1476.21     1582.05     66.83 o 
  -1   4   8      536.45      560.24     48.32 o 
   0   4   8       19.22       40.80     41.21 o 
   1   4   8     1047.96      993.60     62.67 o 
   2   4   8     1444.32     1331.15     64.77 o 
   3   4   8       83.71       77.88     34.17 o 
   4   4   8     1891.99     1927.37     78.84 o 
   5   4   8       47.30       69.48     28.01 o 
   6   4   8      698.63      769.26     56.83 o 
   7   4   8       89.45       70.33     31.24 o 
   8   4   8        6.40       57.81     28.19 o 
   9   4   8        0.13       20.32     30.11 o 
  10   4   8      399.51      291.86     41.95 o 
  11   4   8       33.69       39.74     36.86 o 
  12   4   8      155.12      190.41     48.40 o 
  13   4   8       69.60       78.46     68.63 o 
  14   4   8        2.94      102.28     67.70 o 
 -19   5   8       86.97       94.04     72.83 o 
 -18   5   8        0.67       33.56     59.12 o 
 -17   5   8       28.70       55.74     58.32 o 
 -16   5   8       50.33        3.26     46.98 o 
 -15   5   8     1687.69     1527.30     95.35 o 
 -14   5   8       85.87      110.87     50.56 o 
 -13   5   8      239.34      200.16     51.80 o 
 -12   5   8       85.45      158.97     45.88 o 
 -11   5   8       42.32       46.26     42.25 o 
 -10   5   8        0.38        5.13     36.55 o 
  -9   5   8     1028.14     1069.40     84.02 o 
  -8   5   8     1978.86     2005.03    141.58 o 
  -7   5   8     1493.43     1488.11    102.67 o 
  -6   5   8      768.00      782.95     81.81 o 
  -5   5   8       14.88       -7.26     97.90 o 
  -4   5   8      329.22      360.32     72.90 o 
  -3   5   8     1273.17     1244.46     67.96 o 
  -2   5   8     2081.46     2214.63     96.93 o 
  -1   5   8      504.70      540.80     67.91 o 
   0   5   8     2399.96     2234.87    111.93 o 
   1   5   8       28.82       53.13     44.64 o 
   2   5   8     2587.24     2639.87     98.97 o 
   3   5   8        1.24       44.89     34.34 o 
   4   5   8       28.83       36.57     33.26 o 
   5   5   8       74.35       50.19     36.91 o 
   6   5   8      278.10      364.94     44.83 o 
   7   5   8        6.36       21.72     31.75 o 
   8   5   8     1168.70     1151.64     83.69 o 
   9   5   8      998.32     1095.77     61.09 o 
  10   5   8      438.32      346.13     47.43 o 
  11   5   8        4.04        4.98     41.15 o 
  12   5   8      139.51       95.40     46.79 o 
  13   5   8      219.00       62.19     86.46 o 
 -18   6   8      194.01      223.96     72.17 o 
 -17   6   8        4.65        2.57     71.59 o 
 -16   6   8      829.21      836.85     93.51 o 
 -15   6   8        3.71       45.12     57.48 o 
 -14   6   8      860.15      759.62     87.26 o 
 -13   6   8        7.03       -8.74     45.38 o 
 -12   6   8       55.55      -20.02     45.66 o 
 -11   6   8        7.58       49.71     54.16 o 
 -10   6   8       39.76       -3.63     54.27 o 
  -9   6   8      166.16      274.60    106.98 o 
  -8   6   8     1061.01     1015.39     97.50 o 
  -7   6   8      341.81      245.23     67.23 o 
  -6   6   8      195.43      208.37     64.46 o 
  -5   6   8       37.85      176.04     59.60 o 
  -4   6   8      254.31      126.33     59.44 o 
  -3   6   8      154.33       67.58     61.89 o 
  -2   6   8      100.75      163.77     72.65 o 
  -1   6   8     5557.34     5587.61    165.56 o 
   0   6   8      663.85      447.96     64.59 o 
   1   6   8     1064.66     1173.01     84.14 o 
   2   6   8       44.38       57.76     49.12 o 
   3   6   8      223.94      266.29     56.57 o 
   4   6   8        8.37      107.21     42.74 o 
   5   6   8      255.49      183.13     49.10 o 
   6   6   8      543.49      633.42     67.22 o 
   7   6   8      957.26      866.36     59.92 o 
   8   6   8      115.94      111.13     40.33 o 
   9   6   8      154.68      185.72     71.96 o 
  10   6   8      216.90      272.10     64.55 o 
  11   6   8       25.61       34.60     54.65 o 
  12   6   8       26.51       12.26     76.12 o 
 -16   7   8        9.18      -39.24     57.99 o 
 -15   7   8       95.17      149.63     63.71 o 
 -14   7   8       56.07       16.30     53.66 o 
 -13   7   8       76.33      109.09     68.94 o 
 -12   7   8       12.20      -50.96     49.60 o 
 -11   7   8      103.94       41.32     54.73 o 
 -10   7   8       25.47       32.37     58.04 o 
  -9   7   8      131.14      192.84     76.25 o 
  -8   7   8       33.83       51.24    107.28 o 
  -7   7   8       41.19      168.36     71.68 o 
  -6   7   8       34.23      -63.57     55.93 o 
  -5   7   8        0.06       58.29     55.52 o 
  -4   7   8       12.03      148.78     72.66 o 
  -3   7   8       48.49       35.56     69.49 o 
  -2   7   8      328.33      369.07     99.01 o 
  -1   7   8      280.46      259.08     85.46 o 
   0   7   8      123.86      110.44     73.88 o 
   1   7   8       46.83      122.00     57.88 o 
   2   7   8       50.49       60.39     54.71 o 
   3   7   8        3.36        8.12     41.47 o 
   4   7   8        7.60      122.81     68.64 o 
   5   7   8        0.08      110.33     69.90 o 
   6   7   8      194.64      176.92     77.09 o 
   7   7   8       32.90      -56.00     80.15 o 
   8   7   8       30.40      134.22    109.91 o 
   9   7   8       13.06      -26.88     71.22 o 
  10   7   8       10.55      -26.64     89.95 o 
 -13   8   8      105.92      143.20     65.86 o 
 -12   8   8        1.78       81.13     57.92 o 
 -11   8   8       41.33       35.55     75.19 o 
 -10   8   8       48.19       14.68     70.02 o 
  -9   8   8       87.00       68.24     69.94 o 
  -8   8   8       35.07       -4.23     64.13 o 
  -7   8   8       13.98       18.68     63.43 o 
  -6   8   8      213.90       66.62     69.82 o 
  -5   8   8       11.42       24.04     76.36 o 
  -4   8   8        1.08       19.33     68.41 o 
  -3   8   8       11.13       -7.93     67.25 o 
  -2   8   8        1.63        6.40     69.66 o 
  -1   8   8      128.16      216.00    122.97 o 
   0   8   8        6.35      -90.50    106.95 o 
   1   8   8      201.03       50.17    126.20 o 
   2   8   8       27.54       49.33    115.24 o 
   3   8   8        2.63      -35.13    108.35 o 
   4   8   8       22.59       52.54     99.81 o 
   5   8   8       28.89       73.22     94.11 o 
   6   8   8       12.23      -31.42     84.83 o 
   7   8   8       46.56      231.58    106.72 o 
  -9   9   8       79.25      -31.45     75.32 o 
  -8   9   8      211.45       95.10     90.34 o 
  -7   9   8       41.10       66.93     92.22 o 
  -6   9   8       17.21       84.60    126.76 o 
  -5   9   8      148.04      247.90    142.78 o 
  -4   9   8       42.26      125.36    137.86 o 
  -3   9   8       37.70       35.13    110.88 o 
  -2   9   8       49.73      260.55    141.38 o 
  -1   9   8       52.47       13.35    108.35 o 
   0   9   8      103.70       59.31    112.99 o 
   1   9   8        6.39     -119.31    112.15 o 
   2   9   8       29.90      -85.16    107.23 o 
   3   9   8       93.29      297.79    147.70 o 
 -22   1   9       74.49       48.87     73.30 o 
 -21   1   9      444.51      498.07     76.25 o 
 -20   1   9        1.91        6.14     46.94 o 
 -19   1   9       64.83       93.23     53.26 o 
 -18   1   9        0.43      -30.51     47.48 o 
 -17   1   9        3.87      -35.04     36.70 o 
 -16   1   9      489.99      581.56     59.04 o 
 -15   1   9      268.78      156.21     71.76 o 
 -14   1   9      482.12      603.58     63.39 o 
 -13   1   9     1017.71     1121.60     67.67 o 
 -12   1   9     1757.21     1905.29     83.34 o 
 -11   1   9      845.55      803.07     62.85 o 
 -10   1   9     1285.59     1359.05     66.15 o 
  -9   1   9      101.84      186.77     37.28 o 
  -8   1   9     7900.84     7746.37    222.57 o 
  -7   1   9      107.03      117.35     24.18 o 
  -6   1   9    10752.43    10527.60    155.22 o 
  -5   1   9      783.75      836.45     37.60 o 
  -4   1   9      747.70      838.85     37.56 o 
  -3   1   9     6972.54     7643.27    114.96 o 
  -2   1   9     1905.69     2049.61     51.14 o 
  -1   1   9       20.62      108.42     20.35 o 
   0   1   9     1187.33     1166.37     52.21 o 
   1   1   9     1531.61     1529.37     47.97 o 
   2   1   9     3379.06     3286.98     71.23 o 
   3   1   9      533.09      408.86     32.37 o 
   4   1   9     1362.68     1310.67     50.38 o 
   5   1   9       25.58       70.59     26.00 o 
   6   1   9       26.75       13.20     27.88 o 
   7   1   9        7.32       39.11     33.09 o 
   8   1   9      865.16      923.72     58.39 o 
   9   1   9     3591.91     3450.90     98.80 o 
  10   1   9      130.44      117.96     39.98 o 
  11   1   9       23.81       33.39     39.00 o 
  12   1   9       48.50       28.77     46.69 o 
  13   1   9       84.60       26.48     57.86 o 
  14   1   9       44.80       58.72     63.85 o 
  15   1   9      563.46      641.85     97.23 o 
 -22   2   9      371.24      470.05     96.49 o 
 -21   2   9      237.33      239.65     80.58 o 
 -20   2   9      863.63      858.90    155.76 o 
 -19   2   9       30.95       32.78     59.61 o 
 -18   2   9      114.22       54.41     58.46 o 
 -17   2   9      255.97      329.48     72.94 o 
 -16   2   9     2115.04     1866.00    122.70 o 
 -15   2   9      451.71      451.85     61.35 o 
 -14   2   9      357.95      391.34     54.98 o 
 -13   2   9     1527.37     1546.33     79.55 o 
 -12   2   9       44.01        0.05     37.27 o 
 -11   2   9      216.54      235.72     44.30 o 
 -10   2   9       34.04       35.38     30.93 o 
  -9   2   9     6477.46     6197.04    125.14 o 
  -8   2   9      497.68      654.20     43.33 o 
  -7   2   9      627.25      591.47     37.16 o 
  -6   2   9     1710.25     1676.60     47.27 o 
  -5   2   9    12431.68    12603.50    182.49 o 
  -4   2   9     8696.66     9394.22    145.10 o 
  -3   2   9     1187.69     1412.37     44.25 o 
  -2   2   9     2076.39     2343.80     59.53 o 
  -1   2   9     5632.84     5224.68    100.54 o 
   0   2   9     1651.92     1622.37     55.91 o 
   1   2   9    10066.88     9477.33    157.16 o 
   2   2   9     1490.88     1623.27     56.84 o 
   3   2   9      780.46      654.82     47.47 o 
   4   2   9     2472.81     2371.11     67.28 o 
   5   2   9      216.22      249.11     32.97 o 
   6   2   9      370.99      356.35     37.66 o 
   7   2   9     1663.16     1571.97     77.88 o 
   8   2   9     2169.76     2352.42     88.67 o 
   9   2   9      431.98      439.45     50.17 o 
  10   2   9       14.73       54.32     36.94 o 
  11   2   9       37.30       39.92     44.05 o 
  12   2   9      170.10      194.17     52.94 o 
  13   2   9       53.85       70.81     48.15 o 
  14   2   9      243.91      286.31     65.56 o 
  15   2   9       31.96       48.23     69.48 o 
 -21   3   9      183.03      213.09     78.87 o 
 -20   3   9      372.62      513.85     92.23 o 
 -19   3   9        3.22      -61.29     58.79 o 
 -18   3   9      680.54      718.92    169.51 o 
 -17   3   9      971.44      832.62    115.71 o 
 -16   3   9        9.52      -42.53     42.02 o 
 -15   3   9      155.62      175.60     51.05 o 
 -14   3   9      417.87      453.83     59.60 o 
 -13   3   9       82.82       64.35     44.48 o 
 -12   3   9      978.12      887.81     68.13 o 
 -11   3   9      683.22      799.69     63.53 o 
 -10   3   9        6.09       -1.45     44.87 o 
  -9   3   9      631.53      617.75     61.80 o 
  -8   3   9      685.23      556.23     58.10 o 
  -7   3   9      260.08      298.63     72.96 o 
  -6   3   9     3523.04     3495.28     83.37 o 
  -5   3   9      579.72      589.46     33.33 o 
  -4   3   9      319.94      312.08     29.29 o 
  -3   3   9     2003.15     1857.66     54.74 o 
  -2   3   9      594.82      564.61     33.95 o 
  -1   3   9      501.11      575.19     39.76 o 
   0   3   9     1760.49     1864.62     62.34 o 
   1   3   9       80.74       68.61     29.99 o 
   2   3   9      444.47      418.15     38.85 o 
   3   3   9     2240.10     2066.42     64.00 o 
   4   3   9      247.10      266.47     34.63 o 
   5   3   9      988.38     1005.95     53.94 o 
   6   3   9      728.98      692.72     51.97 o 
   7   3   9        1.14       55.87     26.25 o 
   8   3   9      589.23      608.55     54.47 o 
   9   3   9      407.55      392.46     49.30 o 
  10   3   9        7.87      -24.89     35.10 o 
  11   3   9       36.73       17.53     43.24 o 
  12   3   9       16.71       -5.07     39.66 o 
  13   3   9        5.10       10.15     51.11 o 
  14   3   9      261.63      346.16     75.41 o 
 -20   4   9      107.07       92.60     73.48 o 
 -19   4   9      202.73      303.43     88.78 o 
 -18   4   9       49.76      109.58     55.92 o 
 -17   4   9      613.17      649.11     73.33 o 
 -16   4   9      530.24      616.03     70.56 o 
 -15   4   9      707.26      680.48     71.90 o 
 -14   4   9        2.06      -11.00     62.39 o 
 -13   4   9      116.18      114.12     43.86 o 
 -12   4   9      626.65      591.03     63.76 o 
 -11   4   9      274.40      191.23     45.75 o 
 -10   4   9     2457.46     2408.03    110.15 o 
  -9   4   9       76.02      144.65     47.91 o 
  -8   4   9      795.81      817.68     70.73 o 
  -7   4   9      105.69      199.77     56.54 o 
  -6   4   9      257.89      202.26     58.18 o 
  -5   4   9       34.65      100.60     45.04 o 
  -4   4   9     3309.27     3212.79     96.70 o 
  -3   4   9       80.79      130.41     42.15 o 
  -2   4   9     3472.15     3150.88    110.54 o 
  -1   4   9       57.89       57.23     30.93 o 
   0   4   9      794.40      857.91     55.78 o 
   1   4   9       99.14       75.35     38.17 o 
   2   4   9       79.04      157.63     39.40 o 
   3   4   9     1365.00     1290.56     62.04 o 
   4   4   9     1085.50     1157.82     57.00 o 
   5   4   9     1164.80     1356.24     61.83 o 
   6   4   9      844.15      925.36     56.10 o 
   7   4   9      857.13      888.56     56.90 o 
   8   4   9       80.50       87.26     35.87 o 
   9   4   9       25.25       44.98     36.11 o 
  10   4   9        1.54       69.40     42.58 o 
  11   4   9      401.06      411.57     61.03 o 
  12   4   9        1.64      -36.03     45.53 o 
  13   4   9      386.57      486.26     84.30 o 
 -19   5   9      354.74      449.86     83.34 o 
 -18   5   9      111.39      138.21     66.20 o 
 -17   5   9        9.27      -35.04     53.37 o 
 -16   5   9       54.54       69.74     51.89 o 
 -15   5   9      176.17      115.72     51.05 o 
 -14   5   9      468.59      487.02    113.45 o 
 -13   5   9      134.82      176.70     50.22 o 
 -12   5   9       43.79       66.33     44.04 o 
 -11   5   9      517.03      503.64     60.54 o 
 -10   5   9       56.21       44.52     45.63 o 
  -9   5   9       27.52      -44.58     51.97 o 
  -8   5   9      233.23      327.56     81.61 o 
  -7   5   9      180.20      180.62     62.50 o 
  -6   5   9      914.40      952.43     89.55 o 
  -5   5   9      868.48     1034.41     90.74 o 
  -4   5   9        3.23       54.30     59.18 o 
  -3   5   9      215.28      211.68     51.78 o 
  -2   5   9       70.49       77.79     60.20 o 
  -1   5   9      408.43      421.32     60.94 o 
   0   5   9     1518.69     1511.29     91.23 o 
   1   5   9       48.11      105.67     49.87 o 
   2   5   9      104.48      155.66     46.55 o 
   3   5   9       19.15        3.42     31.92 o 
   4   5   9      183.83      245.75     40.32 o 
   5   5   9      295.00      347.73     50.94 o 
   6   5   9      611.30      580.65     51.12 o 
   7   5   9      219.89      236.23     44.35 o 
   8   5   9       44.51       97.24     36.57 o 
   9   5   9        2.28       13.56     36.72 o 
  10   5   9        1.39       30.96     53.07 o 
  11   5   9       77.57      147.39     58.59 o 
  12   5   9      223.10      188.02     63.79 o 
 -18   6   9        0.19      -78.79     56.54 o 
 -17   6   9        5.59       38.70     59.87 o 
 -16   6   9       10.68        2.36     50.73 o 
 -15   6   9        0.52       29.33     54.38 o 
 -14   6   9        9.27       40.01     52.55 o 
 -13   6   9       91.19       76.87     47.29 o 
 -12   6   9      325.59      217.53     58.13 o 
 -11   6   9       36.25       87.13     49.35 o 
 -10   6   9        1.22       58.69     51.02 o 
  -9   6   9       72.82      100.39     66.31 o 
  -8   6   9      272.25      279.03     85.25 o 
  -7   6   9       34.93       71.92     61.72 o 
  -6   6   9      221.48      211.86     64.83 o 
  -5   6   9       72.29       98.42     57.99 o 
  -4   6   9     1036.68     1016.12    117.53 o 
  -3   6   9       12.29       85.07     67.30 o 
  -2   6   9      445.70      471.09     80.20 o 
  -1   6   9        1.71       41.64     52.62 o 
   0   6   9      250.56      274.89     59.27 o 
   1   6   9      340.98      300.22     90.79 o 
   2   6   9        4.85      -10.30     67.02 o 
   3   6   9        6.76      -15.46     38.62 o 
   4   6   9       35.39        6.73     41.23 o 
   5   6   9       44.29       -1.51     40.79 o 
   6   6   9      130.28      170.31     40.35 o 
   7   6   9      323.02      336.73     54.51 o 
   8   6   9      142.60      125.11     43.87 o 
   9   6   9      118.57      162.83     64.83 o 
  10   6   9       28.25      -27.36     72.30 o 
  11   6   9      127.18      136.04     73.56 o 
 -16   7   9       21.86       51.07     64.28 o 
 -15   7   9        1.41      -38.98     52.22 o 
 -14   7   9        0.04       22.31     56.92 o 
 -13   7   9      143.76      189.06     65.05 o 
 -12   7   9       52.60        1.81     54.34 o 
 -11   7   9      303.91      267.90     70.13 o 
 -10   7   9        7.94       18.69     64.37 o 
  -9   7   9      655.46      874.26    112.82 o 
  -8   7   9       21.23       28.18     63.13 o 
  -7   7   9       84.34       37.73     67.02 o 
  -6   7   9        4.86      -28.06     60.50 o 
  -5   7   9      392.72      308.85     93.33 o 
  -4   7   9       22.69      -52.54     67.74 o 
  -3   7   9     1315.48     1135.56    242.00 o 
  -2   7   9       59.53       97.32     82.98 o 
  -1   7   9      825.61     1084.04    186.35 o 
   0   7   9       41.54       -6.81     78.89 o 
   1   7   9       14.58      -25.59     60.69 o 
   2   7   9       67.37      114.19     56.15 o 
   3   7   9      289.87      258.09     54.20 o 
   4   7   9      617.83      658.72     90.91 o 
   5   7   9      103.79       20.21     66.75 o 
   6   7   9       63.97      -48.07     62.92 o 
   7   7   9      184.38      168.22     80.47 o 
   8   7   9       76.19      119.40     81.05 o 
   9   7   9       11.55      -47.68     71.54 o 
 -13   8   9        1.43       20.84     59.86 o 
 -12   8   9      146.53      171.44     93.61 o 
 -11   8   9       78.67       27.57     57.41 o 
 -10   8   9      151.09      135.81     78.76 o 
  -9   8   9        2.78      -27.52     69.83 o 
  -8   8   9      149.29      105.55     75.45 o 
  -7   8   9       18.59      -22.33     76.57 o 
  -6   8   9       22.42      -60.27     71.37 o 
  -5   8   9       11.91       55.69    140.11 o 
  -4   8   9      350.86      352.80     95.90 o 
  -3   8   9        7.58       18.39    100.06 o 
  -2   8   9      134.47      204.08     89.34 o 
  -1   8   9       15.75      177.49     85.19 o 
   0   8   9      168.43      130.42    120.16 o 
   1   8   9       22.06       -7.03    117.77 o 
   2   8   9       44.68      -62.82    106.52 o 
   3   8   9       58.58       71.64     95.91 o 
   4   8   9      106.70      108.49     98.45 o 
   5   8   9      158.88       50.48     92.49 o 
   6   8   9       51.12      -40.82     93.50 o 
  -8   9   9        7.35     -121.00     80.67 o 
  -7   9   9        2.18        9.22     85.58 o 
  -6   9   9      359.47      252.40    154.87 o 
  -5   9   9        2.69      -12.93    123.39 o 
  -4   9   9       42.06       50.73    116.22 o 
  -3   9   9       77.74      160.49    140.81 o 
  -2   9   9       48.06     -145.87     97.25 o 
  -1   9   9        9.71      108.21    133.37 o 
   0   9   9       16.04       38.51    126.34 o 
   1   9   9        0.19      283.74    145.87 o 
 -22   0  10      499.28      278.96    134.77 o 
 -21   0  10        5.04      159.19     85.35 o 
 -20   0  10       15.30      151.77     80.61 o 
 -19   0  10        3.60      -67.47     63.04 o 
 -18   0  10      510.67      537.77    104.06 o 
 -17   0  10       29.87       78.74     70.77 o 
 -16   0  10     1416.64     1336.99    128.12 o 
 -15   0  10      168.58      100.38     65.27 o 
 -14   0  10      403.49      189.52     86.08 o 
 -13   0  10       21.57        2.64     56.42 o 
 -12   0  10     1528.01     1844.69    280.01 o 
 -11   0  10      382.88      437.00    173.49 o 
 -10   0  10     7668.85     7980.11    376.84 o 
  -9   0  10     1533.40     1432.93     88.30 o 
  -8   0  10     5174.83     4716.17    197.92 o 
  -7   0  10     1201.17     1126.84     58.81 o 
  -6   0  10      340.29      298.19     38.88 o 
  -5   0  10      192.23      201.89     34.40 o 
  -4   0  10      808.82      884.51     58.38 o 
  -3   0  10     3311.74     2899.29    187.06 o 
  -2   0  10     2373.42     2570.43    108.36 o 
  -1   0  10     8970.25     8511.60    149.39 o 
   0   0  10     2029.52     1905.31     77.27 o 
   1   0  10     3788.28     3693.08     87.12 o 
   2   0  10      272.17      238.65     64.83 o 
   3   0  10      931.18      965.27     72.94 o 
   4   0  10       24.25       -1.13     38.54 o 
   5   0  10     1894.65     1955.29    102.11 o 
   6   0  10       14.97        1.62     38.32 o 
   7   0  10     4223.55     4005.43    146.22 o 
   8   0  10      947.46      953.58     87.37 o 
   9   0  10       34.52       52.16     49.80 o 
  10   0  10        0.26      -35.70     46.57 o 
  11   0  10      269.99      202.09     71.01 o 
  12   0  10      312.81      640.03    125.13 o 
  13   0  10     1080.93     1115.79    190.49 o 
  14   0  10      465.67      478.39    194.36 o 
 -22   1  10       26.23       44.57     68.97 o 
 -21   1  10      362.07      336.85     80.57 o 
 -20   1  10       10.54       11.28     58.51 o 
 -19   1  10      118.59      224.02     83.27 o 
 -18   1  10       26.04      -27.37     73.56 o 
 -17   1  10      545.80      608.86     84.32 o 
 -16   1  10        5.12      -17.04     33.52 o 
 -15   1  10      238.13       89.84     56.00 o 
 -14   1  10       18.42      -18.29     31.71 o 
 -13   1  10        9.34       34.58     34.95 o 
 -12   1  10      662.73      545.45    110.27 o 
 -11   1  10     2338.12     2321.15    101.45 o 
 -10   1  10     1342.78     1718.52    116.37 o 
  -9   1  10     5305.97     5321.89    145.87 o 
  -8   1  10     1242.21     1156.99    102.56 o 
  -7   1  10     1105.07     1111.92     50.12 o 
  -6   1  10     1494.46     1619.05     47.23 o 
  -5   1  10      443.36      433.94     29.51 o 
  -4   1  10      159.29      165.46     27.87 o 
  -3   1  10      617.12      582.21     32.68 o 
  -2   1  10     4844.70     4797.46     81.65 o 
  -1   1  10     2359.17     2359.17     55.33 o 
   0   1  10     5252.95     5152.17     92.98 o 
   1   1  10      155.77      212.52     27.05 o 
   2   1  10      311.17      316.88     31.94 o 
   3   1  10      150.71      103.88     26.13 o 
   4   1  10      426.42      441.40     43.73 o 
   5   1  10      112.93      140.86     32.12 o 
   6   1  10     2454.51     2183.08     77.49 o 
   7   1  10      711.79      666.67     52.95 o 
   8   1  10        7.40       15.66     31.61 o 
   9   1  10      108.91       30.64     35.09 o 
  10   1  10        1.37       20.80     39.15 o 
  11   1  10      145.30      120.42     50.41 o 
  12   1  10      597.80      540.14     95.20 o 
  13   1  10       51.23      128.90     67.88 o 
  14   1  10      518.01      454.70     83.94 o 
 -22   2  10       61.02       64.67     61.28 o 
 -21   2  10      202.44      236.58     67.20 o 
 -20   2  10      195.56      143.45     82.44 o 
 -19   2  10      279.18      249.90     76.19 o 
 -18   2  10       66.52       -2.59     53.92 o 
 -17   2  10        5.86      -11.78     61.55 o 
 -16   2  10      918.60      811.66     94.45 o 
 -15   2  10      818.10      824.23     74.76 o 
 -14   2  10        6.37       11.64     44.31 o 
 -13   2  10        6.82        1.76     34.63 o 
 -12   2  10      408.04      400.48     50.54 o 
 -11   2  10     1105.21     1166.97     68.54 o 
 -10   2  10       95.72      158.10     38.87 o 
  -9   2  10        0.12       12.88     31.32 o 
  -8   2  10      433.37      413.92     42.11 o 
  -7   2  10      568.64      701.57     39.59 o 
  -6   2  10      212.08      264.49     31.02 o 
  -5   2  10     1239.66     1152.26     43.48 o 
  -4   2  10     6971.18     7099.79    114.47 o 
  -3   2  10     2882.09     2881.13     98.12 o 
  -2   2  10      122.53      113.02     27.00 o 
  -1   2  10       60.69       27.88     25.77 o 
   0   2  10      926.31      893.06     55.12 o 
   1   2  10      706.72      832.47     43.52 o 
   2   2  10      524.26      446.88     44.01 o 
   3   2  10      346.39      373.35     36.65 o 
   4   2  10     1385.80     1357.63     55.68 o 
   5   2  10       61.30       34.61     27.89 o 
   6   2  10       55.96       40.87     30.80 o 
   7   2  10      239.59      237.09     40.96 o 
   8   2  10       64.85       22.19     32.93 o 
   9   2  10       12.83       53.06     37.59 o 
  10   2  10      573.76      616.59     62.64 o 
  11   2  10       96.68       66.58     45.95 o 
  12   2  10      270.83      310.04     67.08 o 
  13   2  10      168.42      183.20     64.47 o 
  14   2  10        0.33       34.69     71.13 o 
 -21   3  10        1.24      -19.12     90.10 o 
 -20   3  10       61.83       60.62     72.16 o 
 -19   3  10      250.29      263.13     76.51 o 
 -18   3  10        0.22     -113.64     75.76 o 
 -17   3  10     1446.93     1483.05    122.51 o 
 -16   3  10       23.98      -10.84     48.12 o 
 -15   3  10        6.29      -25.19     43.10 o 
 -14   3  10      116.62       90.12     43.30 o 
 -13   3  10      146.18      235.99     64.00 o 
 -12   3  10      899.73      909.77     79.22 o 
 -11   3  10      154.28      108.63     46.10 o 
 -10   3  10      498.25      463.58     58.97 o 
  -9   3  10     1387.63     1481.50    111.69 o 
  -8   3  10        8.30       -4.22     27.44 o 
  -7   3  10     1667.31     1518.40    129.03 o 
  -6   3  10       67.86       78.56     32.68 o 
  -5   3  10      216.45      268.94     42.88 o 
  -4   3  10     1391.49     1455.30     48.89 o 
  -3   3  10        9.85       -1.87     22.94 o 
  -2   3  10     2904.17     2926.80     82.90 o 
  -1   3  10      475.96      529.10     45.99 o 
   0   3  10     1535.79     1641.70     67.49 o 
   1   3  10      592.03      597.78     46.99 o 
   2   3  10      134.61      138.73     30.15 o 
   3   3  10      142.27      121.91     30.23 o 
   4   3  10      224.41      182.56     33.41 o 
   5   3  10      135.65      141.12     32.81 o 
   6   3  10      817.50      850.57     59.31 o 
   7   3  10       20.88      -12.96     30.61 o 
   8   3  10      451.87      482.07     52.29 o 
   9   3  10      263.42      302.89     48.86 o 
  10   3  10      180.82      171.25     49.20 o 
  11   3  10      141.10      255.25     63.66 o 
  12   3  10       74.80       64.87     57.56 o 
  13   3  10      309.02      419.31     78.70 o 
 -20   4  10        7.92       27.75     66.73 o 
 -19   4  10       12.63       -5.76     62.88 o 
 -18   4  10       86.81      111.52     54.68 o 
 -17   4  10        8.47       -9.92     46.37 o 
 -16   4  10      463.78      446.07     77.08 o 
 -15   4  10      189.32      168.84     56.39 o 
 -14   4  10      136.75      139.62     49.52 o 
 -13   4  10       41.80       51.77     41.88 o 
 -12   4  10       53.53       70.75     49.81 o 
 -11   4  10       30.41      -10.78     39.70 o 
 -10   4  10     1549.09     1587.04    133.86 o 
  -9   4  10      147.20      187.27     51.17 o 
  -8   4  10     1109.64     1003.46     77.24 o 
  -7   4  10      334.50      423.59     70.57 o 
  -6   4  10       21.95       54.24     54.99 o 
  -5   4  10        8.17       -4.79     44.08 o 
  -4   4  10      251.77      301.70     41.89 o 
  -3   4  10     1013.88     1095.43     65.40 o 
  -2   4  10     1188.87     1285.47     80.91 o 
  -1   4  10     1665.72     1571.02     77.46 o 
   0   4  10       28.79       30.15     31.68 o 
   1   4  10      951.16      918.47     73.42 o 
   2   4  10      349.31      274.82     41.68 o 
   3   4  10       11.07       33.62     30.96 o 
   4   4  10       61.32       51.92     30.51 o 
   5   4  10      377.75      382.21     42.03 o 
   6   4  10       57.85        2.34     35.12 o 
   7   4  10      433.53      453.10     47.32 o 
   8   4  10        1.46      -12.04     37.29 o 
   9   4  10       25.78      -24.95     37.72 o 
  10   4  10        5.03       29.32     43.71 o 
  11   4  10       46.58       14.33     53.61 o 
  12   4  10       14.37      -10.67     57.74 o 
 -19   5  10        5.07      -14.45     61.62 o 
 -18   5  10        6.97        9.51     57.77 o 
 -17   5  10      157.97       46.86     56.67 o 
 -16   5  10       43.74      144.61     52.62 o 
 -15   5  10       76.07       -9.60     46.36 o 
 -14   5  10     1526.57     1711.05    117.02 o 
 -13   5  10       14.53       31.18     46.15 o 
 -12   5  10      994.40      879.14     83.97 o 
 -11   5  10       28.26       25.46     48.52 o 
 -10   5  10      482.42      563.20     70.59 o 
  -9   5  10      732.34      729.13     73.10 o 
  -8   5  10      224.78      160.42     66.26 o 
  -7   5  10     1044.67     1177.28     99.96 o 
  -6   5  10     1781.49     1634.10    126.97 o 
  -5   5  10     1670.44     1957.80    131.86 o 
  -4   5  10       58.91      101.76     57.95 o 
  -3   5  10        5.55       38.36     54.52 o 
  -2   5  10        0.50      -37.63     48.97 o 
  -1   5  10      131.46       93.31     43.14 o 
   0   5  10      550.95      692.76     64.53 o 
   1   5  10      655.91      720.52     66.11 o 
   2   5  10       62.19       50.84     45.49 o 
   3   5  10     1674.63     1828.09     83.36 o 
   4   5  10       52.76       86.36     37.15 o 
   5   5  10      836.26      860.33     68.83 o 
   6   5  10      187.05      158.99     39.17 o 
   7   5  10        9.67      -26.72     32.53 o 
   8   5  10        5.83       19.63     38.88 o 
   9   5  10      293.67      336.03     53.39 o 
  10   5  10      256.56      323.76     66.67 o 
  11   5  10      431.15      429.22     76.85 o 
 -17   6  10       29.23      -80.24     55.62 o 
 -16   6  10       81.91       84.33     55.78 o 
 -15   6  10      150.19      165.01     62.33 o 
 -14   6  10       32.76      -28.29     45.66 o 
 -13   6  10     1064.18     1240.14    101.03 o 
 -12   6  10       18.43        2.91     49.62 o 
 -11   6  10      195.74      147.07     57.16 o 
 -10   6  10        0.40       25.02     49.47 o 
  -9   6  10       11.50       62.30     63.91 o 
  -8   6  10        1.03      -10.70     58.54 o 
  -7   6  10      113.96      141.03     65.59 o 
  -6   6  10      307.29      190.46     67.90 o 
  -5   6  10      382.13      374.01    105.89 o 
  -4   6  10      340.86      325.97    130.49 o 
  -3   6  10      357.85      399.89    119.66 o 
  -2   6  10      515.26      438.65     79.69 o 
  -1   6  10       10.91       61.54     62.82 o 
   0   6  10     1181.62     1113.88     87.74 o 
   1   6  10      301.99      330.85     64.25 o 
   2   6  10      818.93      901.12     77.67 o 
   3   6  10       13.89        8.82     38.62 o 
   4   6  10     1134.70     1126.54     75.78 o 
   5   6  10        1.82       29.60     35.85 o 
   6   6  10        1.21       -6.33     34.90 o 
   7   6  10       90.01       67.85     43.05 o 
   8   6  10      209.99      281.07     61.18 o 
   9   6  10       21.12       72.46     49.72 o 
  10   6  10      168.97      238.29     66.54 o 
 -15   7  10        4.94      -28.47     59.00 o 
 -14   7  10       63.57      150.40     64.79 o 
 -13   7  10        4.63        4.46     54.52 o 
 -12   7  10      126.83      186.94     62.48 o 
 -11   7  10        0.16        7.93     47.83 o 
 -10   7  10      176.79      205.85     79.66 o 
  -9   7  10       15.56       57.97     68.80 o 
  -8   7  10        5.35       41.77     61.84 o 
  -7   7  10        1.23      -16.12     76.01 o 
  -6   7  10      116.64       84.12     76.42 o 
  -5   7  10       25.01      104.86     75.30 o 
  -4   7  10       12.82      -38.65     67.06 o 
  -3   7  10        7.30      -36.51    145.10 o 
  -2   7  10        0.12       61.22     78.71 o 
  -1   7  10       39.17       -2.39     68.81 o 
   0   7  10       98.02      -10.49     61.07 o 
   1   7  10      199.56      149.04     70.16 o 
   2   7  10       12.17       43.62     65.09 o 
   3   7  10      114.47      145.65     53.20 o 
   4   7  10        2.68       66.96     43.80 o 
   5   7  10       19.15      -14.93     56.92 o 
   6   7  10        0.13        2.86     73.73 o 
   7   7  10       13.84       -6.64     74.95 o 
 -12   8  10        3.91      -28.83     66.84 o 
 -11   8  10        0.90       15.77     65.13 o 
 -10   8  10        0.13      -25.64     68.83 o 
  -9   8  10        7.08       28.72     71.80 o 
  -8   8  10       61.63       48.92     82.92 o 
  -7   8  10       31.62       33.77     84.11 o 
  -6   8  10       63.64       98.70     84.99 o 
  -5   8  10      129.57      143.59    113.27 o 
  -4   8  10       70.76      153.97     82.80 o 
  -3   8  10       48.27       18.54     94.44 o 
  -2   8  10       30.28      -57.33     95.70 o 
  -1   8  10       82.97       62.66     91.07 o 
   0   8  10       19.89       77.36     77.19 o 
   1   8  10        4.28      156.84    128.87 o 
   2   8  10       92.03      -43.47    136.53 o 
   3   8  10        0.10       24.49     91.56 o 
   4   8  10        8.79      -71.91     89.75 o 
  -5   9  10       82.83      129.43    139.55 o 
  -4   9  10      331.87      123.39    144.89 o 
  -3   9  10        4.75     -151.99    101.32 o 
 -22   1  11       48.02      125.42     71.52 o 
 -21   1  11      210.29       91.02     71.76 o 
 -20   1  11      130.44      100.29     67.69 o 
 -19   1  11       27.81       23.60     58.52 o 
 -18   1  11      298.81      238.27     70.06 o 
 -17   1  11      255.08      228.03     69.60 o 
 -16   1  11      376.31      415.36     76.26 o 
 -15   1  11       43.39      -15.98     32.21 o 
 -14   1  11      173.81      119.06     70.78 o 
 -13   1  11     1813.45     1622.98    107.65 o 
 -12   1  11      430.01      514.61     64.37 o 
 -11   1  11     2350.29     2288.51    155.52 o 
 -10   1  11      871.53      775.24     67.59 o 
  -9   1  11      578.43      618.10     61.97 o 
  -8   1  11      429.43      430.91     39.53 o 
  -7   1  11     1042.80     1027.92     47.61 o 
  -6   1  11        2.10       33.05     36.97 o 
  -5   1  11     5500.44     5195.01     93.96 o 
  -4   1  11        3.76       19.61     16.97 o 
  -3   1  11     2193.21     1996.73     55.97 o 
  -2   1  11      286.35      265.16     23.71 o 
  -1   1  11     2549.28     2465.63     66.68 o 
   0   1  11       30.27       31.47     21.62 o 
   1   1  11      117.00      112.99     25.97 o 
   2   1  11      444.07      519.19     42.47 o 
   3   1  11      932.34      918.53     53.31 o 
   4   1  11      815.98      771.34     60.37 o 
   5   1  11      960.25      896.74     55.95 o 
   6   1  11      631.65      617.68     50.13 o 
   7   1  11      164.47      168.83     39.41 o 
   8   1  11      406.20      452.32     49.55 o 
   9   1  11        5.58      -32.04     35.40 o 
  10   1  11      383.35      416.08     69.28 o 
  11   1  11       61.63       92.35     59.41 o 
  12   1  11      737.64      749.08     88.21 o 
  13   1  11      137.64      169.52     76.24 o 
 -21   2  11       76.87      129.44     77.39 o 
 -20   2  11      191.06      263.73     94.32 o 
 -19   2  11     1093.70      899.46     91.74 o 
 -18   2  11      554.18      600.85     98.52 o 
 -17   2  11        5.98       37.99     48.39 o 
 -16   2  11       94.60       74.03     46.47 o 
 -15   2  11       55.71       -6.03     36.48 o 
 -14   2  11       20.55      -46.26     52.48 o 
 -13   2  11     1657.11     1786.56    100.06 o 
 -12   2  11     1857.56     1778.77     97.54 o 
 -11   2  11      553.94      563.60     71.78 o 
 -10   2  11     2302.19     2447.83    107.32 o 
  -9   2  11        0.77      -48.47     32.31 o 
  -8   2  11        2.41      -40.66     28.78 o 
  -7   2  11        3.22       -6.42     21.48 o 
  -6   2  11      637.57      694.97     44.60 o 
  -5   2  11       57.45       28.90     25.99 o 
  -4   2  11    10054.32    10273.18    144.82 o 
  -3   2  11      500.20      522.93     43.42 o 
  -2   2  11     7700.39     7900.79    152.34 o 
  -1   2  11       80.97       72.36     28.55 o 
   0   2  11        5.10      -35.90     23.93 o 
   1   2  11       25.58       36.27     21.12 o 
   2   2  11     1048.58     1058.15     49.96 o 
   3   2  11     1759.27     1720.86     92.92 o 
   4   2  11     1144.67     1194.57     60.24 o 
   5   2  11      415.30      466.71     44.67 o 
   6   2  11      387.46      386.75     43.44 o 
   7   2  11        9.86       40.23     32.47 o 
   8   2  11      239.68      311.93     48.70 o 
   9   2  11       12.76       14.12     36.44 o 
  10   2  11      186.70      164.73     60.31 o 
  11   2  11      756.23      853.74     88.76 o 
  12   2  11       60.05      136.13     61.72 o 
  13   2  11      659.45      755.22     95.55 o 
 -21   3  11       18.56       -3.42     66.74 o 
 -20   3  11       32.50       81.61     64.77 o 
 -19   3  11      164.44      177.20     71.97 o 
 -18   3  11        1.01      -95.23     87.83 o 
 -17   3  11      476.45      436.54     75.41 o 
 -16   3  11       63.64       59.15     53.64 o 
 -15   3  11      512.47      446.66     69.07 o 
 -14   3  11      333.08      361.12     63.99 o 
 -13   3  11       84.33       60.43     53.92 o 
 -12   3  11      538.27      601.92     58.71 o 
 -11   3  11      640.43      693.11     59.32 o 
 -10   3  11       18.32      -36.38     32.41 o 
  -9   3  11      286.10      208.78     52.94 o 
  -8   3  11      552.27      565.70     62.67 o 
  -7   3  11       13.54       28.76     34.22 o 
  -6   3  11     1146.27     1192.89     67.03 o 
  -5   3  11     1663.99     1717.14     72.77 o 
  -4   3  11      124.48      124.87     32.14 o 
  -3   3  11      772.33      733.11     45.84 o 
  -2   3  11      423.22      453.32     45.16 o 
  -1   3  11       46.74       34.19     30.42 o 
   0   3  11     1155.82     1161.80     57.02 o 
   1   3  11       45.52       -5.51     46.92 o 
   2   3  11      453.40      570.01     43.40 o 
   3   3  11      631.72      573.26     43.58 o 
   4   3  11      424.54      417.62     40.18 o 
   5   3  11       23.34      -18.08     27.19 o 
   6   3  11      544.65      666.25     56.69 o 
   7   3  11      281.11      296.32     46.10 o 
   8   3  11      174.06      290.73     47.62 o 
   9   3  11      417.98      387.12     63.08 o 
  10   3  11       29.19       41.72     52.61 o 
  11   3  11      308.10      494.48     74.52 o 
  12   3  11      249.64      220.15     76.61 o 
 -20   4  11       28.70      -20.49     67.23 o 
 -19   4  11       35.43        7.61     62.57 o 
 -18   4  11       15.31       35.72     58.58 o 
 -17   4  11       73.01       58.05     50.87 o 
 -16   4  11      602.51      753.71     75.93 o 
 -15   4  11      215.46      178.84     59.04 o 
 -14   4  11      856.41     1022.97     94.59 o 
 -13   4  11      590.15      554.13     75.43 o 
 -12   4  11      156.44       84.66     51.56 o 
 -11   4  11       91.91      160.59     51.99 o 
 -10   4  11       70.97       76.79     46.55 o 
  -9   4  11     2054.17     2032.37    104.98 o 
  -8   4  11      135.44      156.56     47.82 o 
  -7   4  11     1906.19     1906.75    122.59 o 
  -6   4  11       17.85      205.35     90.54 o 
  -5   4  11      882.48      870.24     77.02 o 
  -4   4  11      218.74      214.06     64.74 o 
  -3   4  11      250.92      341.71     48.60 o 
  -2   4  11      286.42      305.91     55.32 o 
  -1   4  11     1326.08     1431.51     77.63 o 
   0   4  11      207.93      126.41     40.51 o 
   1   4  11     1285.09     1390.80     66.29 o 
   2   4  11       72.47       48.04     32.35 o 
   3   4  11      187.74      203.09     36.27 o 
   4   4  11       13.78       23.58     31.95 o 
   5   4  11      179.49      177.10     37.53 o 
   6   4  11      464.17      520.41     50.13 o 
   7   4  11      441.81      455.85     53.54 o 
   8   4  11      654.09      600.95     65.35 o 
   9   4  11      207.59      340.15     69.37 o 
  10   4  11       87.13       93.79     57.43 o 
  11   4  11       57.50      -31.76     52.12 o 
 -18   5  11      181.02       84.33    127.22 o 
 -17   5  11       24.79       92.04     54.65 o 
 -16   5  11        6.35       39.19     55.83 o 
 -15   5  11       63.73      213.02    117.36 o 
 -14   5  11      139.36       92.89     55.18 o 
 -13   5  11      316.77      384.44     67.50 o 
 -12   5  11       54.92       46.26     48.97 o 
 -11   5  11      345.87      281.39     64.54 o 
 -10   5  11       62.30      -22.65     44.64 o 
  -9   5  11        0.93       33.76     42.44 o 
  -8   5  11      304.07      324.69     71.19 o 
  -7   5  11       55.33       78.25     58.01 o 
  -6   5  11        5.72       66.61     70.27 o 
  -5   5  11      746.33      792.91    108.68 o 
  -4   5  11      378.04      420.99    143.08 o 
  -3   5  11        5.20       24.03     56.99 o 
  -2   5  11      392.49      513.41     62.99 o 
  -1   5  11      304.85      361.56     54.28 o 
   0   5  11       65.53       51.71     42.97 o 
   1   5  11       10.13       13.57     41.52 o 
   2   5  11      111.83      162.83     43.94 o 
   3   5  11        3.05      -40.28     36.49 o 
   4   5  11       49.22       13.26     35.42 o 
   5   5  11      115.99      157.82     38.92 o 
   6   5  11       51.92       53.39     37.11 o 
   7   5  11       89.13      111.34     48.81 o 
   8   5  11      136.11      141.92     57.66 o 
   9   5  11      104.28      133.08     56.65 o 
  10   5  11      182.88      191.17     66.75 o 
 -17   6  11        2.18      -54.34     59.90 o 
 -16   6  11        1.35       49.68     59.81 o 
 -15   6  11      143.06      100.06     61.14 o 
 -14   6  11       43.44       25.14     54.23 o 
 -13   6  11        2.45      -20.43     61.48 o 
 -12   6  11       84.00       73.51     58.05 o 
 -11   6  11       19.04       32.36     51.46 o 
 -10   6  11      157.31      142.87     58.50 o 
  -9   6  11      133.60      182.41     74.04 o 
  -8   6  11        3.41       19.25     62.91 o 
  -7   6  11      286.00      243.81     90.26 o 
  -6   6  11        0.55      -31.19     73.08 o 
  -5   6  11      107.26      -20.33     67.82 o 
  -4   6  11       10.98      -28.54     66.57 o 
  -3   6  11      205.87      199.75     68.09 o 
  -2   6  11      168.95      101.86     66.33 o 
  -1   6  11      156.78      139.96     59.16 o 
   0   6  11        5.00       33.52     55.07 o 
   1   6  11       98.61       28.53     47.70 o 
   2   6  11       79.38       17.81     39.50 o 
   3   6  11        0.79       42.04     41.89 o 
   4   6  11        7.66       11.52     41.56 o 
   5   6  11       75.32       72.30     49.60 o 
   6   6  11       17.10       49.40     50.13 o 
   7   6  11       33.69      -32.24     49.82 o 
   8   6  11      245.47      213.19     63.81 o 
 -14   7  11       96.05      168.25     77.83 o 
 -13   7  11       36.42      -51.29     52.34 o 
 -12   7  11        0.60       62.87     57.52 o 
 -11   7  11        0.11       48.77     55.55 o 
 -10   7  11       75.11       41.49     70.35 o 
  -9   7  11       61.23       57.40     68.07 o 
  -8   7  11      735.00      822.89    129.54 o 
  -7   7  11       35.52       19.17    104.84 o 
  -6   7  11      717.39      717.50    114.13 o 
  -5   7  11        4.01        6.67    103.22 o 
  -4   7  11        0.36       -2.02     80.17 o 
  -3   7  11        6.32      -59.08    115.59 o 
  -2   7  11      131.59       20.36     82.97 o 
  -1   7  11       27.31        3.70     79.45 o 
   0   7  11      811.37     1160.93    117.89 o 
   1   7  11       96.21       65.96     59.87 o 
   2   7  11      162.46       33.33     80.57 o 
   3   7  11        5.21      -44.75     50.45 o 
   4   7  11       35.49       58.29     50.44 o 
   5   7  11      177.25      105.26     55.42 o 
   6   7  11        3.01      -41.88     67.22 o 
 -11   8  11        3.88      -27.70     63.85 o 
 -10   8  11        3.60       44.19     91.82 o 
  -9   8  11       65.18      156.12     96.84 o 
  -8   8  11       21.02       22.85     83.80 o 
  -7   8  11      220.64      222.84    244.81 o 
  -6   8  11        0.34      -70.80     76.13 o 
  -5   8  11       98.58      184.86    160.35 o 
  -4   8  11       33.87       72.58    112.64 o 
  -3   8  11        1.57       75.76     87.24 o 
  -2   8  11        2.33      128.38     86.29 o 
  -1   8  11      189.56      202.93    100.21 o 
   0   8  11        9.12      140.48     89.09 o 
   1   8  11      116.50      199.22     97.98 o 
   2   8  11       74.91       38.10     95.37 o 
 -21   0  12      461.05      252.26    132.10 o 
 -20   0  12       75.73       93.74    113.97 o 
 -19   0  12      183.01      528.24    182.97 o 
 -18   0  12        0.10      -25.62     64.10 o 
 -17   0  12        5.93      -69.34     96.34 o 
 -16   0  12       49.15        5.44    125.64 o 
 -15   0  12     1479.84     1624.41    138.09 o 
 -14   0  12       10.94       92.09     65.91 o 
 -13   0  12     2663.03     2936.65    168.43 o 
 -12   0  12       96.85      119.92     62.77 o 
 -11   0  12      180.44      165.10     65.54 o 
 -10   0  12       96.17       56.50     53.67 o 
  -9   0  12     1346.22     1378.43    105.82 o 
  -8   0  12      584.35      512.09     69.24 o 
  -7   0  12     3879.18     3964.03    177.78 o 
  -6   0  12     1726.69     1841.56     80.64 o 
  -5   0  12     4230.46     4186.00    107.65 o 
  -4   0  12     3199.05     3297.30    105.02 o 
  -3   0  12      901.15     1040.81     99.93 o 
  -2   0  12        2.88       16.92     24.14 o 
  -1   0  12      594.85      595.36     48.32 o 
   0   0  12     1185.32     1205.63     77.01 o 
   1   0  12      382.68      389.47     58.74 o 
   2   0  12     2188.79     2065.26    101.43 o 
   3   0  12       26.44       21.14     49.01 o 
   4   0  12     1667.23     1765.05    102.86 o 
   5   0  12       20.35        9.07     40.90 o 
   6   0  12      150.62      127.67     50.26 o 
   7   0  12       69.59       92.83     49.30 o 
   8   0  12     1689.65     1884.97    121.56 o 
   9   0  12       20.99      -82.59     72.32 o 
  10   0  12     1043.01     1096.32    126.69 o 
  11   0  12      534.28      287.28    116.66 o 
  12   0  12      196.41      480.87    125.46 o 
 -21   1  12       65.66       39.90     66.21 o 
 -20   1  12      302.09      348.16     82.27 o 
 -19   1  12        4.94      -29.08     55.20 o 
 -18   1  12       28.09      -38.81     51.67 o 
 -17   1  12       48.05       23.27     59.50 o 
 -16   1  12       98.98       84.78     58.30 o 
 -15   1  12       38.50       41.16     49.28 o 
 -14   1  12      994.34      950.79    100.78 o 
 -13   1  12       22.16        3.00     31.09 o 
 -12   1  12      784.78      832.97     75.85 o 
 -11   1  12      361.35      379.75     65.30 o 
 -10   1  12      548.63      646.06     70.27 o 
  -9   1  12       12.45        7.49     26.14 o 
  -8   1  12     1659.44     1814.16     86.89 o 
  -7   1  12      678.66      714.52     44.34 o 
  -6   1  12     2968.66     3263.79     81.40 o 
  -5   1  12     1717.02     1769.80     55.85 o 
  -4   1  12      949.13     1041.77     48.54 o 
  -3   1  12      804.95      833.82     37.83 o 
  -2   1  12      332.29      341.50     33.50 o 
  -1   1  12     1771.45     1706.23     57.08 o 
   0   1  12      463.11      465.87     56.37 o 
   1   1  12      376.70      376.95     37.88 o 
   2   1  12      141.97      163.48     32.21 o 
   3   1  12     1124.72     1135.07     59.82 o 
   4   1  12       24.03       41.72     29.94 o 
   5   1  12       70.08      112.23     33.62 o 
   6   1  12       21.40       23.13     32.71 o 
   7   1  12     1432.07     1405.90     74.77 o 
   8   1  12       37.79      101.09     38.43 o 
   9   1  12       49.61       96.10     50.90 o 
  10   1  12      255.65      276.06     65.44 o 
  11   1  12      245.92      242.47     76.64 o 
  12   1  12      105.78       66.85     78.22 o 
 -21   2  12       15.13       68.90     68.07 o 
 -20   2  12       66.40      -32.73     76.09 o 
 -19   2  12       26.75       48.92    128.85 o 
 -18   2  12      366.81      440.52     85.03 o 
 -17   2  12      196.69       92.29    111.15 o 
 -16   2  12        6.67      -34.51     53.90 o 
 -15   2  12       49.57       79.02     51.78 o 
 -14   2  12       12.45       46.36     48.36 o 
 -13   2  12      227.44      200.52     54.90 o 
 -12   2  12      618.99      525.33     65.90 o 
 -11   2  12      398.35      435.37     61.38 o 
 -10   2  12      442.04      464.86     61.09 o 
  -9   2  12       23.17       22.83     47.77 o 
  -8   2  12      214.21      303.00     45.44 o 
  -7   2  12       36.28       17.56     27.74 o 
  -6   2  12     1794.51     1894.10     64.63 o 
  -5   2  12       77.69       95.99     27.14 o 
  -4   2  12     2250.65     2212.59     63.48 o 
  -3   2  12      559.73      613.64     43.78 o 
  -2   2  12       53.34       31.42     23.84 o 
  -1   2  12      789.45      849.18     68.98 o 
   0   2  12      724.00      665.49     52.32 o 
   1   2  12       46.50       60.97     26.56 o 
   2   2  12       31.09       51.84     26.53 o 
   3   2  12      468.16      475.82     44.57 o 
   4   2  12       75.86       54.74     29.34 o 
   5   2  12      140.78      181.39     35.72 o 
   6   2  12       14.98       15.38     34.00 o 
   7   2  12      237.14      283.86     46.90 o 
   8   2  12      165.73      140.10     45.69 o 
   9   2  12       45.59      -44.60     48.04 o 
  10   2  12        0.56      -41.36     49.15 o 
  11   2  12       11.82       62.16     61.32 o 
  12   2  12      123.09       69.00     61.76 o 
 -20   3  12       22.68       39.73     56.15 o 
 -19   3  12       62.76      -38.78     48.12 o 
 -18   3  12       11.86       24.05     57.32 o 
 -17   3  12        5.42       40.21     47.23 o 
 -16   3  12      590.99      623.41     69.78 o 
 -15   3  12      186.98       74.04     46.91 o 
 -14   3  12      554.92      588.54     71.83 o 
 -13   3  12        0.19      -18.98     43.29 o 
 -12   3  12      437.05      346.03     70.83 o 
 -11   3  12      317.11      361.45     69.49 o 
 -10   3  12       68.14      130.53     45.63 o 
  -9   3  12      487.28      434.05     59.40 o 
  -8   3  12       84.17       35.34     40.42 o 
  -7   3  12       91.75       73.82     60.90 o 
  -6   3  12     1289.35     1272.95     71.38 o 
  -5   3  12      469.75      489.87     50.49 o 
  -4   3  12     1623.13     1675.10     75.80 o 
  -3   3  12       49.16       18.46     30.12 o 
  -2   3  12      122.60       56.31     36.24 o 
  -1   3  12      247.03      289.91     41.56 o 
   0   3  12        0.14      -10.30     29.73 o 
   1   3  12     1708.17     1575.49     60.82 o 
   2   3  12       45.31       34.86     27.41 o 
   3   3  12      185.40      139.75     32.78 o 
   4   3  12      472.55      506.22     48.27 o 
   5   3  12        0.09        3.55     32.60 o 
   6   3  12      143.58      151.34     41.59 o 
   7   3  12      121.78       56.22     38.51 o 
   8   3  12       36.16       62.73     51.67 o 
   9   3  12      719.41      780.86     84.04 o 
  10   3  12        1.71       12.65     53.10 o 
  11   3  12      206.51      197.09     67.52 o 
 -19   4  12       72.62      -71.19     60.13 o 
 -18   4  12       25.58       48.56     59.87 o 
 -17   4  12       47.51       60.08     54.42 o 
 -16   4  12       21.21      -37.99     50.93 o 
 -15   4  12      423.53      478.20    128.56 o 
 -14   4  12       79.98       63.82     51.42 o 
 -13   4  12      738.53      897.27     88.00 o 
 -12   4  12       64.35       97.98     49.20 o 
 -11   4  12      140.82      102.96     49.82 o 
 -10   4  12       23.69       32.26     42.91 o 
  -9   4  12      410.73      421.77     61.70 o 
  -8   4  12       14.02       -8.93     43.75 o 
  -7   4  12      973.87     1171.17     97.34 o 
  -6   4  12      392.92      459.61    130.23 o 
  -5   4  12      454.38      352.86     71.94 o 
  -4   4  12      103.57      164.21     62.20 o 
  -3   4  12       56.84       68.94     50.47 o 
  -2   4  12       22.58       13.08     29.20 o 
  -1   4  12      276.69      300.10     52.20 o 
   0   4  12      235.59      260.81     49.81 o 
   1   4  12      118.90       60.07     42.63 o 
   2   4  12      602.12      620.76     49.46 o 
   3   4  12       44.62       65.12     32.59 o 
   4   4  12      136.68      128.89     36.28 o 
   5   4  12       11.88       -2.78     31.17 o 
   6   4  12      107.97       95.75     38.09 o 
   7   4  12       28.47       14.46     49.52 o 
   8   4  12      356.94      436.79     69.39 o 
   9   4  12        5.93       12.76     52.16 o 
  10   4  12      412.64      381.83     71.70 o 
 -18   5  12       82.94      150.35     90.08 o 
 -17   5  12      671.76      584.18     85.86 o 
 -16   5  12       16.01      250.60     63.85 o 
 -15   5  12      174.03      184.84     90.43 o 
 -14   5  12       38.54       84.37     55.81 o 
 -13   5  12      374.33      362.36     69.23 o 
 -12   5  12       33.95       24.51     48.58 o 
 -11   5  12      893.57     1019.14     92.44 o 
 -10   5  12      239.05      146.61     53.52 o 
  -9   5  12     1350.02     1361.30     96.58 o 
  -8   5  12      164.60      191.06     63.76 o 
  -7   5  12       18.22       -4.79     67.91 o 
  -6   5  12      252.41      240.54    184.17 o 
  -5   5  12      310.86      307.88     73.48 o 
  -4   5  12      154.32      214.97     66.32 o 
  -3   5  12      151.44      198.64     69.57 o 
  -2   5  12      976.93     1115.75    105.14 o 
  -1   5  12       86.34      124.62     63.67 o 
   0   5  12      364.12      269.11     53.59 o 
   1   5  12       42.18       23.21     47.28 o 
   2   5  12      103.63       84.32     42.99 o 
   3   5  12      178.11      124.38     39.62 o 
   4   5  12      196.11      200.06     55.94 o 
   5   5  12        1.90       32.86     42.93 o 
   6   5  12     1136.43     1159.22     81.75 o 
   7   5  12       71.49       84.18     49.73 o 
   8   5  12      127.98      123.20     61.70 o 
   9   5  12        5.58      -15.58     52.79 o 
 -16   6  12      125.96      127.28     64.11 o 
 -15   6  12       10.97      -45.89     54.66 o 
 -14   6  12       29.49       62.56     57.88 o 
 -13   6  12       29.75       23.54     50.68 o 
 -12   6  12       28.88       70.92     57.94 o 
 -11   6  12        7.10      -39.45     60.12 o 
 -10   6  12      991.53     1131.61    153.69 o 
  -9   6  12      105.21      201.28     75.51 o 
  -8   6  12      573.09      570.16    115.38 o 
  -7   6  12       47.99       87.12     79.82 o 
  -6   6  12       59.86       24.02     76.27 o 
  -5   6  12        1.32       22.24     74.97 o 
  -4   6  12       30.13      186.01     89.51 o 
  -3   6  12     1574.98     1730.83    128.71 o 
  -2   6  12      269.44      277.05     79.97 o 
  -1   6  12      125.20      180.84     71.85 o 
   0   6  12        0.72       14.25     53.37 o 
   1   6  12        9.46       55.34     57.22 o 
   2   6  12       22.06       72.88     42.69 o 
   3   6  12      293.39      314.96     53.61 o 
   4   6  12        0.86        2.32     47.48 o 
   5   6  12      475.37      375.22    126.11 o 
   6   6  12      291.34      218.73     61.96 o 
   7   6  12      234.11      286.14     65.76 o 
 -14   7  12        0.78      -12.36     60.20 o 
 -13   7  12       18.58      -18.35     53.59 o 
 -12   7  12        0.17      -34.22     54.98 o 
 -11   7  12       58.97      115.67     62.18 o 
 -10   7  12        4.14       31.83     78.16 o 
  -9   7  12      169.23      246.19     98.87 o 
  -8   7  12        1.67      -91.90     71.01 o 
  -7   7  12       28.35       43.03     79.85 o 
  -6   7  12        6.02      -15.29     77.96 o 
  -5   7  12        5.29      -14.56     79.30 o 
  -4   7  12        0.47      245.09    186.70 o 
  -3   7  12        0.52      -70.44     75.47 o 
  -2   7  12      148.10      300.17    106.24 o 
  -1   7  12        4.21       59.71     71.24 o 
   0   7  12        1.42      -19.09     68.03 o 
   1   7  12       57.50       31.78     57.59 o 
   2   7  12        0.70      -17.61     47.44 o 
   3   7  12      112.09      124.48     56.63 o 
   4   7  12      170.63      162.29     57.37 o 
  -9   8  12        1.37       83.72     90.04 o 
  -8   8  12       48.60      -75.05    125.92 o 
  -7   8  12        0.99       -2.91    111.44 o 
  -6   8  12        0.12       52.06    104.42 o 
  -5   8  12       33.70      101.09     89.59 o 
  -4   8  12       12.15      113.86     91.24 o 
  -3   8  12       69.14       91.93     94.44 o 
  -2   8  12       69.12       46.83     85.07 o 
  -1   8  12       38.66       96.86     95.18 o 
   0   8  12        7.66      -75.89     76.45 o 
 -21   1  13       22.95       11.43     68.25 o 
 -20   1  13        3.05      -46.27     61.30 o 
 -19   1  13        1.83      -65.21     55.81 o 
 -18   1  13      304.31      279.68     76.58 o 
 -17   1  13      647.83      627.04     96.96 o 
 -16   1  13      101.83      142.59     78.22 o 
 -15   1  13      572.22      647.59     88.16 o 
 -14   1  13      465.57      521.17     79.44 o 
 -13   1  13      139.87       98.09     36.19 o 
 -12   1  13      154.71       66.37     31.25 o 
 -11   1  13      309.69      270.39     83.45 o 
 -10   1  13     3246.56     3323.16    186.69 o 
  -9   1  13      456.31      446.56     51.20 o 
  -8   1  13      634.52      697.45     50.08 o 
  -7   1  13      389.26      498.24     45.09 o 
  -6   1  13      421.69      521.71     43.38 o 
  -5   1  13      319.23      415.32     38.56 o 
  -4   1  13       99.26      111.16     24.23 o 
  -3   1  13       38.29       36.83     25.10 o 
  -2   1  13      666.35      719.67     55.94 o 
  -1   1  13      226.92      360.06     42.37 o 
   0   1  13     2072.92     2495.10     88.92 o 
   1   1  13       34.67       69.70     29.74 o 
   2   1  13      293.92      397.00     42.19 o 
   3   1  13        0.32       24.75     29.02 o 
   4   1  13        6.77       -7.99     29.39 o 
   5   1  13      263.68      192.62     39.80 o 
   6   1  13      810.73      813.70     66.36 o 
   7   1  13     2090.05     2359.79    109.77 o 
   8   1  13      372.80      388.50     66.26 o 
   9   1  13        2.00       10.40     49.27 o 
  10   1  13        1.33        2.73     56.01 o 
  11   1  13        3.66       18.54     61.01 o 
 -20   2  13        2.50       91.35     70.85 o 
 -19   2  13        0.27      -42.86     57.68 o 
 -18   2  13     1502.67     1395.16    125.14 o 
 -17   2  13      212.93      154.87     68.77 o 
 -16   2  13       36.08       64.17     60.20 o 
 -15   2  13      475.43      417.54     80.43 o 
 -14   2  13      231.06      199.75     66.57 o 
 -13   2  13      389.19      460.13     67.08 o 
 -12   2  13       10.26      -55.35     46.47 o 
 -11   2  13      801.53      819.65     75.66 o 
 -10   2  13      588.13      487.71     62.96 o 
  -9   2  13      319.31      313.18     53.54 o 
  -8   2  13      804.05      772.68     59.88 o 
  -7   2  13     5745.35     5967.28    141.77 o 
  -6   2  13      799.50      799.64     49.16 o 
  -5   2  13      204.37      110.36     26.84 o 
  -4   2  13     1064.89     1243.03     57.55 o 
  -3   2  13     2993.49     3159.13     89.48 o 
  -2   2  13        8.79       15.63     25.47 o 
  -1   2  13     2144.48     2082.69     70.47 o 
   0   2  13       27.23       46.91     25.41 o 
   1   2  13      287.79      195.30     34.82 o 
   2   2  13       75.77      100.26     33.22 o 
   3   2  13       15.65       44.94     29.74 o 
   4   2  13      381.18      368.36     46.01 o 
   5   2  13      992.75     1021.06     66.16 o 
   6   2  13      436.42      395.55     53.71 o 
   7   2  13      584.18      555.28     66.82 o 
   8   2  13      462.37      500.70     72.58 o 
   9   2  13        9.48      -15.83     51.63 o 
  10   2  13      219.08      214.85     66.89 o 
  11   2  13        6.54       25.29     58.23 o 
 -20   3  13      101.25       24.35     92.71 o 
 -19   3  13       75.72       47.76     67.70 o 
 -18   3  13       28.14       14.85     65.69 o 
 -17   3  13       28.12       29.02     56.72 o 
 -16   3  13      132.22      229.54     64.47 o 
 -15   3  13      123.16       14.30     46.26 o 
 -14   3  13      563.62      567.86    102.59 o 
 -13   3  13      139.54       42.83     80.02 o 
 -12   3  13      227.19      252.18     57.50 o 
 -11   3  13      549.97      542.75     69.03 o 
 -10   3  13      248.61      173.45     50.13 o 
  -9   3  13      152.47      140.90     57.67 o 
  -8   3  13        6.51       23.19     36.44 o 
  -7   3  13      312.28      172.72     61.47 o 
  -6   3  13      388.21      418.26     59.54 o 
  -5   3  13     2590.93     2763.91    115.00 o 
  -4   3  13       12.07       12.97     41.81 o 
  -3   3  13      209.86      391.28     45.30 o 
  -2   3  13      804.02      746.78     70.05 o 
  -1   3  13       47.42        7.49     34.01 o 
   0   3  13      350.21      401.73     43.02 o 
   1   3  13      505.07      528.80     44.03 o 
   2   3  13      164.67      174.77     34.73 o 
   3   3  13      533.38      583.29     56.16 o 
   4   3  13       99.33      166.21     39.71 o 
   5   3  13       25.57      -15.42     33.83 o 
   6   3  13      439.57      492.31     68.43 o 
   7   3  13      217.05      103.46     77.08 o 
   8   3  13        0.12       12.86     53.52 o 
   9   3  13      107.85      185.92     62.28 o 
  10   3  13       53.22       91.41     60.02 o 
 -19   4  13      280.49      335.52     67.62 o 
 -18   4  13       26.46        9.68     49.66 o 
 -17   4  13       33.69        9.48     48.79 o 
 -16   4  13       32.76       -0.61     54.74 o 
 -15   4  13      103.33      170.76     60.80 o 
 -14   4  13      255.29      404.31     72.10 o 
 -13   4  13      752.19      711.72     81.05 o 
 -12   4  13      894.11      970.96     89.60 o 
 -11   4  13      374.26      403.67     66.91 o 
 -10   4  13      189.36      152.61     54.75 o 
  -9   4  13      141.21      163.71     66.59 o 
  -8   4  13       45.67       30.94     43.24 o 
  -7   4  13       81.27       30.54     44.81 o 
  -6   4  13     1562.33     1712.35    115.63 o 
  -5   4  13        4.70       21.71     57.29 o 
  -4   4  13      828.95     1083.56     99.95 o 
  -3   4  13       31.56       31.40     58.21 o 
  -2   4  13      113.12      110.98     63.30 o 
  -1   4  13       49.55       33.62     42.30 o 
   0   4  13       47.70      123.32     45.78 o 
   1   4  13       40.11       18.51     31.78 o 
   2   4  13      629.95      717.53     63.94 o 
   3   4  13       33.66       98.70     35.89 o 
   4   4  13      574.67      558.55     58.28 o 
   5   4  13      133.20       54.54     69.07 o 
   6   4  13       36.48       12.88     50.18 o 
   7   4  13       50.49       71.23     52.39 o 
   8   4  13       36.58      -25.95     47.77 o 
   9   4  13      291.46      204.10     63.03 o 
 -17   5  13        9.05       31.55     62.77 o 
 -16   5  13       53.42       93.20     64.07 o 
 -15   5  13      263.95      317.86     72.73 o 
 -14   5  13       65.39       28.01     54.84 o 
 -13   5  13        6.56       43.40     56.64 o 
 -12   5  13      135.55       54.80     50.77 o 
 -11   5  13       91.24       36.97     49.18 o 
 -10   5  13      294.69      275.79     62.48 o 
  -9   5  13       17.75      -20.92     48.23 o 
  -8   5  13      288.57      237.92     80.92 o 
  -7   5  13      178.73      225.34     90.92 o 
  -6   5  13        3.24      -96.58     73.57 o 
  -5   5  13        2.28      -61.95     56.70 o 
  -4   5  13       93.64        0.64     59.55 o 
  -3   5  13      656.06      769.00     98.92 o 
  -2   5  13      153.12      238.68     74.28 o 
  -1   5  13        2.79       64.66     55.58 o 
   0   5  13        1.25       49.83     44.98 o 
   1   5  13        6.51       -1.31     37.10 o 
   2   5  13        1.71       14.40     39.22 o 
   3   5  13      242.26      214.13     49.52 o 
   4   5  13       75.87       22.93     48.93 o 
   5   5  13      171.49      144.86     56.34 o 
   6   5  13      112.52      136.54     58.70 o 
   7   5  13        7.08      -44.39     52.83 o 
 -15   6  13       86.02       84.24     61.51 o 
 -14   6  13       36.13       71.59     59.68 o 
 -13   6  13       14.41      -46.93     48.18 o 
 -12   6  13        2.08       86.63     58.56 o 
 -11   6  13       11.38       21.43     53.32 o 
 -10   6  13      192.52      143.92     67.26 o 
  -9   6  13        0.19        8.91     60.73 o 
  -8   6  13       48.76      -80.87     71.49 o 
  -7   6  13       79.73      132.15     86.73 o 
  -6   6  13       34.64       54.58     82.96 o 
  -5   6  13        1.90     -116.99     78.00 o 
  -4   6  13       19.41      -35.21     63.66 o 
  -3   6  13       10.08      -76.15     79.30 o 
  -2   6  13      172.59      106.96     68.85 o 
  -1   6  13      152.82       64.57     66.61 o 
   0   6  13        7.68       49.19     74.53 o 
   1   6  13       42.30       14.32     46.96 o 
   2   6  13       78.61       74.24     49.88 o 
   3   6  13       27.67      -40.13     43.80 o 
   4   6  13       27.04      -38.80     48.05 o 
   5   6  13      101.80       65.82     55.48 o 
 -12   7  13      121.54       69.27     84.38 o 
 -11   7  13       93.12       98.04     67.16 o 
 -10   7  13       37.29      -48.27     66.90 o 
  -9   7  13       27.01      104.42     93.76 o 
  -8   7  13        0.46       -7.62     97.53 o 
  -7   7  13      179.11      407.77    110.08 o 
  -6   7  13       28.81      -34.20     99.85 o 
  -5   7  13      628.19      737.75    127.63 o 
  -4   7  13       43.96       29.07     85.66 o 
  -3   7  13       88.12      140.63    148.54 o 
  -2   7  13       13.21       -1.11     70.45 o 
  -1   7  13        2.61      -43.51     87.04 o 
   0   7  13        0.06       52.45     86.41 o 
   1   7  13      198.28      127.32     63.98 o 
   2   7  13      120.57      226.96     60.32 o 
 -20   0  14      407.39      469.24    159.51 o 
 -19   0  14       99.63      216.56    130.70 o 
 -18   0  14      924.69      799.21    181.01 o 
 -17   0  14      140.09      103.05     80.02 o 
 -16   0  14      512.66      459.29     99.34 o 
 -15   0  14        7.46      123.07     76.37 o 
 -14   0  14       18.45       86.32     64.38 o 
 -13   0  14        2.63      -10.37     61.61 o 
 -12   0  14     1932.84     2220.94    168.43 o 
 -11   0  14      331.02      337.18     81.02 o 
 -10   0  14     2100.05     2076.33    140.54 o 
  -9   0  14       46.15      -44.77     45.20 o 
  -8   0  14      121.36      131.76     52.78 o 
  -7   0  14        8.35       28.95     53.86 o 
  -6   0  14      440.16      526.14     57.83 o 
  -5   0  14      389.06      241.93     78.68 o 
  -4   0  14     1456.00     1446.46     70.95 o 
  -3   0  14      709.81      747.53     66.91 o 
  -2   0  14      901.12      984.89     75.78 o 
  -1   0  14      874.00      792.65     72.29 o 
   0   0  14      144.44      186.56     71.56 o 
   1   0  14       70.00        6.40     38.93 o 
   2   0  14      286.17      376.40     73.73 o 
   3   0  14     1191.79     1200.02     93.62 o 
   4   0  14      757.61      808.03     86.14 o 
   5   0  14     4731.87     5020.82    178.02 o 
   6   0  14      761.66      806.45    146.82 o 
   7   0  14       59.60       90.05     72.41 o 
   8   0  14      531.81      272.41     88.12 o 
   9   0  14       13.63       -1.84     76.83 o 
  10   0  14        1.50      -49.84    100.55 o 
 -20   1  14      199.63      105.84     71.12 o 
 -19   1  14      787.98      868.45    136.33 o 
 -18   1  14      226.44      197.63     73.34 o 
 -17   1  14       50.42       82.42     68.64 o 
 -16   1  14      106.07      145.57     67.08 o 
 -15   1  14      244.54      217.30     66.39 o 
 -14   1  14       35.70       -5.88     54.99 o 
 -13   1  14      545.73      564.13     91.68 o 
 -12   1  14       36.71       64.42     37.97 o 
 -11   1  14      882.38      744.40     64.90 o 
 -10   1  14        2.01       36.82     36.13 o 
  -9   1  14      118.10       92.98     38.73 o 
  -8   1  14      526.36      611.31     50.37 o 
  -7   1  14       24.80       -2.16     27.51 o 
  -6   1  14       85.02       84.17     31.91 o 
  -5   1  14      940.49      892.18     48.22 o 
  -4   1  14      382.79      369.96     36.85 o 
  -3   1  14      875.87      885.11     60.08 o 
  -2   1  14     1127.42     1152.27     51.84 o 
  -1   1  14       35.93       30.21     26.71 o 
   0   1  14      126.97       89.41     29.33 o 
   1   1  14      244.88      237.69     36.34 o 
   2   1  14       92.28      113.69     34.46 o 
   3   1  14      278.67      235.88     41.93 o 
   4   1  14     1000.92     1035.94     65.86 o 
   5   1  14        0.61      -45.48     30.32 o 
   6   1  14      186.26      143.50     51.31 o 
   7   1  14       42.42       80.54     49.08 o 
   8   1  14       24.66        8.26     48.75 o 
   9   1  14      152.74       57.65     54.09 o 
  10   1  14       24.23      147.97     65.22 o 
 -20   2  14       45.37       68.41     70.46 o 
 -19   2  14       20.87       28.60     62.06 o 
 -18   2  14      190.02      284.41     80.65 o 
 -17   2  14      123.88       88.63     64.48 o 
 -16   2  14      273.44      270.42     72.95 o 
 -15   2  14        2.19      -20.82     49.94 o 
 -14   2  14       29.50        4.28     67.45 o 
 -13   2  14      667.20      822.21     83.74 o 
 -12   2  14      330.76      228.37     56.87 o 
 -11   2  14        3.19       72.29     45.49 o 
 -10   2  14       46.21       80.14     43.09 o 
  -9   2  14      146.79      188.95     51.42 o 
  -8   2  14        0.87      -13.63     39.73 o 
  -7   2  14      626.45      622.30     57.21 o 
  -6   2  14     1134.59     1178.41     62.87 o 
  -5   2  14      416.06      393.93     41.15 o 
  -4   2  14      211.59      187.49     35.16 o 
  -3   2  14      287.00      286.38     38.52 o 
  -2   2  14       51.98       61.66     26.08 o 
  -1   2  14       48.10       61.73     23.81 o 
   0   2  14      239.34      261.05     44.08 o 
   1   2  14      318.90      320.74     41.68 o 
   2   2  14      165.27      115.60     34.54 o 
   3   2  14       99.14      103.31     35.70 o 
   4   2  14        0.07       53.22     33.02 o 
   5   2  14        0.07      -10.72     39.48 o 
   6   2  14       40.83       77.43     48.19 o 
   7   2  14        0.54       50.34     55.67 o 
   8   2  14       76.81       65.21     56.10 o 
   9   2  14        0.15        2.45     75.42 o 
 -19   3  14      129.14       39.30     70.87 o 
 -18   3  14        2.01       13.36     74.93 o 
 -17   3  14        5.78       63.26     57.20 o 
 -16   3  14      178.52      224.71     68.28 o 
 -15   3  14       45.28       71.56     51.86 o 
 -14   3  14       48.28       73.35     50.00 o 
 -13   3  14      116.88      195.52     60.19 o 
 -12   3  14      197.01      306.23     70.47 o 
 -11   3  14     1232.58     1427.21    109.80 o 
 -10   3  14      140.51       91.57     47.71 o 
  -9   3  14     1602.19     1411.37     92.88 o 
  -8   3  14        9.70      -56.20     37.47 o 
  -7   3  14       61.24       60.51     45.14 o 
  -6   3  14      155.83      158.85     49.98 o 
  -5   3  14      447.57      404.84     62.81 o 
  -4   3  14      977.42      987.39     86.43 o 
  -3   3  14      829.89      834.53     76.57 o 
  -2   3  14        1.29      -14.34     23.72 o 
  -1   3  14      278.25      213.86     37.66 o 
   0   3  14       13.79      -27.98     26.64 o 
   1   3  14        8.50       35.94     31.04 o 
   2   3  14      611.28      642.79     54.64 o 
   3   3  14      121.93       99.51     38.09 o 
   4   3  14      766.81      826.70     69.13 o 
   5   3  14       93.66       76.55     46.77 o 
   6   3  14      259.07      355.48     70.20 o 
   7   3  14       54.98       -2.23     51.62 o 
   8   3  14       34.92       20.99     54.65 o 
 -18   4  14      228.98      143.26     71.58 o 
 -17   4  14        1.85       57.26     63.43 o 
 -16   4  14       30.70       25.72     56.91 o 
 -15   4  14       30.83      -17.52     53.06 o 
 -14   4  14       73.93       74.87     57.25 o 
 -13   4  14        2.03      -45.94     49.03 o 
 -12   4  14      438.48      381.34     66.17 o 
 -11   4  14        3.50      -41.31     74.79 o 
 -10   4  14      752.30      779.77     83.74 o 
  -9   4  14       20.35       88.09     58.57 o 
  -8   4  14       76.85      136.78     59.43 o 
  -7   4  14       88.68      110.93     47.56 o 
  -6   4  14      421.66      408.99     65.70 o 
  -5   4  14        2.70       12.18     60.39 o 
  -4   4  14       49.12      -10.07     56.25 o 
  -3   4  14      157.91      113.81     66.14 o 
  -2   4  14       68.48      108.42     68.44 o 
  -1   4  14       17.89        0.77     43.04 o 
   0   4  14       70.72      143.29     42.36 o 
   1   4  14      153.38      136.66     41.13 o 
   2   4  14       33.29       74.23     41.96 o 
   3   4  14      118.11      124.80     45.97 o 
   4   4  14       35.12       36.51     55.18 o 
   5   4  14      633.41      513.55    106.65 o 
   6   4  14       13.20       50.69     50.96 o 
   7   4  14       47.05      -13.78     53.23 o 
 -17   5  14       26.27      -20.97     55.11 o 
 -16   5  14      547.08      668.86    116.01 o 
 -15   5  14       26.61       -3.04     53.52 o 
 -14   5  14      397.78      436.34     73.82 o 
 -13   5  14       18.65       48.62     55.46 o 
 -12   5  14       17.73        4.89     51.46 o 
 -11   5  14      123.61      123.04     56.48 o 
 -10   5  14      171.03      147.01     68.75 o 
  -9   5  14       50.83       73.64     61.25 o 
  -8   5  14      980.50      920.71    104.13 o 
  -7   5  14      196.28      189.66     92.15 o 
  -6   5  14      111.04      -87.35     58.23 o 
  -5   5  14       87.66       20.67     64.87 o 
  -4   5  14       35.13       50.60     61.98 o 
  -3   5  14      441.89      462.56     88.09 o 
  -2   5  14       25.38      -17.79     61.93 o 
  -1   5  14      319.16      301.40     81.12 o 
   0   5  14       87.25       70.78     63.00 o 
   1   5  14      380.82      342.00     56.97 o 
   2   5  14        8.54       81.05     45.38 o 
   3   5  14      210.89      278.79     58.77 o 
   4   5  14      195.74      210.50     87.93 o 
   5   5  14       42.64       75.34     76.01 o 
   6   5  14        4.20      -16.66     57.08 o 
 -14   6  14        5.01      106.42     61.38 o 
 -13   6  14       41.18       35.35     54.90 o 
 -12   6  14       47.81       97.65     58.59 o 
 -11   6  14       44.95        6.87     61.02 o 
 -10   6  14       22.27       14.89     62.02 o 
  -9   6  14       90.88       91.72     64.11 o 
  -8   6  14      232.45      177.66     95.56 o 
  -7   6  14      765.58      840.01    136.67 o 
  -6   6  14      210.60      295.92    141.03 o 
  -5   6  14      179.56      232.14     93.84 o 
  -4   6  14       10.92       31.45     65.94 o 
  -3   6  14       29.67       73.42     71.42 o 
  -2   6  14      105.14       71.96     85.99 o 
  -1   6  14      243.59      136.67    102.24 o 
   0   6  14      180.76      183.84     80.26 o 
   1   6  14        9.42       12.07     51.90 o 
   2   6  14      200.93      129.32     54.83 o 
   3   6  14       17.21       69.76     52.95 o 
   4   6  14        0.16       24.23     51.08 o 
 -11   7  14        4.44      130.84     70.79 o 
 -10   7  14       26.74       -7.02     63.92 o 
  -9   7  14        0.11        0.77     85.71 o 
  -8   7  14       26.36       42.71    161.05 o 
  -7   7  14        9.38        1.64     97.74 o 
  -6   7  14       69.53       30.01    102.94 o 
  -5   7  14       49.17      161.10    102.60 o 
  -4   7  14        0.37      142.71     99.82 o 
  -3   7  14        8.58      125.65     95.87 o 
  -2   7  14        0.88      -13.87     75.08 o 
  -1   7  14       30.38      -67.71     68.85 o 
   0   7  14       36.03      -17.30     73.26 o 
 -20   1  15      415.63      388.01    100.43 o 
 -19   1  15       78.14      -40.69     61.96 o 
 -18   1  15       60.95       75.21     64.23 o 
 -17   1  15      289.38      199.39     73.01 o 
 -16   1  15      198.82      164.29     66.65 o 
 -15   1  15      137.49      102.99     70.06 o 
 -14   1  15      415.32      385.28     75.72 o 
 -13   1  15      549.53      651.27     87.39 o 
 -12   1  15      611.39      728.81     86.13 o 
 -11   1  15      140.36       84.80     43.11 o 
 -10   1  15       91.36       47.62     39.46 o 
  -9   1  15      249.85      226.08     46.20 o 
  -8   1  15        1.88      -28.61     33.38 o 
  -7   1  15      140.36      117.88     34.83 o 
  -6   1  15       27.55       26.65     30.43 o 
  -5   1  15      488.01      539.87     45.05 o 
  -4   1  15       78.21       64.01     27.49 o 
  -3   1  15      427.71      407.63     47.90 o 
  -2   1  15        1.68       -1.39     27.36 o 
  -1   1  15      373.77      405.38     42.89 o 
   0   1  15       78.65       74.02     32.33 o 
   1   1  15      898.10      847.54     59.05 o 
   2   1  15      170.96      203.11     43.76 o 
   3   1  15      932.04     1011.36     70.29 o 
   4   1  15      196.83      133.07     48.01 o 
   5   1  15       60.92       81.77     48.87 o 
   6   1  15      243.70      148.67     56.53 o 
   7   1  15        1.70        3.20     45.42 o 
   8   1  15       34.66        5.25     56.14 o 
 -19   2  15       10.50       34.36     66.13 o 
 -18   2  15       17.75       48.59     67.05 o 
 -17   2  15        0.65       50.48     60.52 o 
 -16   2  15       44.03       21.10     61.21 o 
 -15   2  15      388.01      507.75    119.62 o 
 -14   2  15      620.27      875.45     89.91 o 
 -13   2  15      353.67      403.37     70.32 o 
 -12   2  15      872.46      940.21    152.02 o 
 -11   2  15      143.87      116.90     78.13 o 
 -10   2  15       99.96       -3.95     45.33 o 
  -9   2  15        0.30       22.48     40.87 o 
  -8   2  15      127.79      174.32     49.04 o 
  -7   2  15       87.66       85.81     52.58 o 
  -6   2  15     1816.61     1877.12    136.55 o 
  -5   2  15        5.06       16.39     29.56 o 
  -4   2  15      519.55      555.62     47.67 o 
  -3   2  15       37.87       22.78     29.27 o 
  -2   2  15      202.87      107.33     31.08 o 
  -1   2  15        3.49      -27.02     28.12 o 
   0   2  15     1019.95     1057.53     62.08 o 
   1   2  15       93.91      110.31     34.93 o 
   2   2  15     1182.03     1281.08     86.02 o 
   3   2  15       99.96      168.13     43.18 o 
   4   2  15      360.33      271.61     54.76 o 
   5   2  15       17.15       41.84     45.38 o 
   6   2  15        0.16       50.90     47.62 o 
   7   2  15        2.06       88.50     52.64 o 
   8   2  15       90.00       96.10     59.74 o 
 -18   3  15        3.06      -47.26     76.39 o 
 -17   3  15       16.39      120.98     61.80 o 
 -16   3  15        1.72      -44.78     47.91 o 
 -15   3  15        1.07       -9.82     53.02 o 
 -14   3  15      431.35      382.58     71.05 o 
 -13   3  15      114.02      132.61     55.39 o 
 -12   3  15        0.01      -14.26     45.44 o 
 -11   3  15      350.15      291.95     63.76 o 
 -10   3  15      146.54      202.36     62.25 o 
  -9   3  15       68.64      105.37     50.54 o 
  -8   3  15      487.22      406.70     74.40 o 
  -7   3  15       95.23       49.40     82.59 o 
  -6   3  15      307.87      302.40     58.02 o 
  -5   3  15       34.93       -4.63     44.59 o 
  -4   3  15      459.00      600.41     69.44 o 
  -3   3  15       23.24      -13.88     47.66 o 
  -2   3  15      275.69      295.41     47.47 o 
  -1   3  15      108.02      160.98     35.23 o 
   0   3  15      297.44      288.53     49.27 o 
   1   3  15      555.91      586.87     63.98 o 
   2   3  15       76.65       85.89     41.88 o 
   3   3  15      119.78       86.12     49.18 o 
   4   3  15      207.44      249.96     56.89 o 
   5   3  15        0.46      -31.02     46.26 o 
   6   3  15       48.02       78.48     57.93 o 
   7   3  15      125.35      151.83     62.40 o 
 -17   4  15       25.57       75.58     63.20 o 
 -16   4  15      220.33      234.05     69.40 o 
 -15   4  15       30.74       38.53     57.53 o 
 -14   4  15       18.36       34.14     61.89 o 
 -13   4  15       59.13       83.08     55.51 o 
 -12   4  15      150.96      142.04     59.35 o 
 -11   4  15      556.55      795.06    183.82 o 
 -10   4  15      123.40       83.12     61.36 o 
  -9   4  15      544.07      530.76     83.81 o 
  -8   4  15      113.01      164.44     67.55 o 
  -7   4  15        2.18       48.93     45.11 o 
  -6   4  15      189.59      178.36     57.06 o 
  -5   4  15       18.02      -33.61     57.83 o 
  -4   4  15       31.95       40.95     61.73 o 
  -3   4  15      538.30      633.48     95.60 o 
  -2   4  15       19.28      -28.04     59.14 o 
  -1   4  15      409.52      324.61     81.31 o 
   0   4  15       15.94       -9.86     45.23 o 
   1   4  15      177.24      168.49     56.69 o 
   2   4  15        7.14      -33.23     45.43 o 
   3   4  15       47.39      114.06     55.27 o 
   4   4  15       83.62       54.05     52.57 o 
   5   4  15      130.43      135.23     57.94 o 
   6   4  15      162.20      199.35     64.85 o 
 -15   5  15       45.80       86.31     61.41 o 
 -14   5  15       62.43        4.26     66.84 o 
 -13   5  15       49.23      127.66     79.73 o 
 -12   5  15       50.72       30.59     53.58 o 
 -11   5  15        9.75       77.82     64.57 o 
 -10   5  15      125.79       68.17     62.11 o 
  -9   5  15      111.49       57.14     66.47 o 
  -8   5  15        7.99      -68.01     51.99 o 
  -7   5  15       97.80       85.27     79.80 o 
  -6   5  15      329.84      192.41     76.44 o 
  -5   5  15        2.75       97.70     96.62 o 
  -4   5  15      268.73      210.62     78.35 o 
  -3   5  15       63.13      162.61    104.05 o 
  -2   5  15       98.12      130.56     73.21 o 
  -1   5  15       47.71       69.72     73.04 o 
   0   5  15       81.08      110.53     58.18 o 
   1   5  15       28.75        9.96     53.24 o 
   2   5  15       41.20       59.75     51.57 o 
   3   5  15      158.45      150.76     64.99 o 
   4   5  15       26.80      124.08     63.35 o 
 -13   6  15       15.41       74.66     73.33 o 
 -12   6  15       30.27       14.19     61.69 o 
 -11   6  15        0.21       85.41     67.53 o 
 -10   6  15        5.77      -25.64     57.70 o 
  -9   6  15       23.13       80.72     66.71 o 
  -8   6  15       13.02      133.11     75.22 o 
  -7   6  15        1.46       69.92     84.49 o 
  -6   6  15       18.28      145.95     95.66 o 
  -5   6  15        0.38      -97.31     64.87 o 
  -4   6  15        1.30      -85.23     62.09 o 
  -3   6  15       15.51        3.65     69.59 o 
  -2   6  15        7.68       29.85     84.94 o 
  -1   6  15      107.50       96.79    101.40 o 
   0   6  15      104.13      122.93     63.62 o 
   1   6  15       14.92       19.53     60.62 o 
  -6   7  15       16.06        4.86     87.43 o 
  -5   7  15        1.14        9.20     89.59 o 
 -19   0  16       13.66      -23.33    102.73 o 
 -18   0  16       21.51      -18.55     99.36 o 
 -17   0  16      700.02     1132.28    214.45 o 
 -16   0  16      144.68       89.66    107.79 o 
 -15   0  16     1213.87     1420.11    143.78 o 
 -14   0  16      137.18       36.43     70.29 o 
 -13   0  16      531.17      677.96    257.04 o 
 -12   0  16        9.80        6.47     65.43 o 
 -11   0  16      123.62       45.19     64.86 o 
 -10   0  16       96.56      197.05     76.34 o 
  -9   0  16      796.63      776.68    103.95 o 
  -8   0  16      197.21      214.86     50.78 o 
  -7   0  16      535.82      530.12     64.35 o 
  -6   0  16        9.83      115.06     49.00 o 
  -5   0  16       81.55       36.86    106.52 o 
  -4   0  16      177.18      170.45     67.08 o 
  -3   0  16     1066.35      956.13    120.58 o 
  -2   0  16     1639.60     1587.43    160.14 o 
  -1   0  16      662.41      621.71     76.01 o 
   0   0  16      790.05      964.09     88.23 o 
   1   0  16      288.04      275.15     62.85 o 
   2   0  16      718.87      811.24    100.98 o 
   3   0  16       32.80      -23.33     56.63 o 
   4   0  16        0.49      -29.42     76.77 o 
   5   0  16       11.18       17.22     72.82 o 
   6   0  16     1143.41     1008.30    124.10 o 
   7   0  16      147.51       66.48     88.64 o 
 -19   1  16       56.10       54.15     65.57 o 
 -18   1  16       36.13        9.94     64.77 o 
 -17   1  16      204.86      303.18     79.05 o 
 -16   1  16      380.98      293.46    110.86 o 
 -15   1  16       13.28        2.40     57.30 o 
 -14   1  16      566.90      585.62     85.74 o 
 -13   1  16       27.77        4.32     53.54 o 
 -12   1  16       20.97       85.66     53.26 o 
 -11   1  16        1.88       45.22     48.44 o 
 -10   1  16        9.35       50.07     43.14 o 
  -9   1  16       26.45       17.01     37.78 o 
  -8   1  16      299.60      335.21     54.05 o 
  -7   1  16      127.10      210.38     45.86 o 
  -6   1  16       41.52       29.69     30.22 o 
  -5   1  16      135.02      178.36     35.96 o 
  -4   1  16      288.52      290.24     56.70 o 
  -3   1  16      373.60      374.30     45.80 o 
  -2   1  16      700.17      865.33     61.64 o 
  -1   1  16       74.29       42.69     32.15 o 
   0   1  16      242.45      234.87     40.40 o 
   1   1  16      304.77      264.64     47.15 o 
   2   1  16       15.87       50.44     44.03 o 
   3   1  16      109.47      125.08     48.91 o 
   4   1  16       53.46       64.19     53.40 o 
   5   1  16      224.60      135.02     75.42 o 
   6   1  16       96.84       63.83     52.67 o 
 -18   2  16        1.18       43.08     64.29 o 
 -17   2  16       40.53       31.25     63.15 o 
 -16   2  16       13.94       38.70     58.84 o 
 -15   2  16        2.61      -21.07     49.35 o 
 -14   2  16       47.86      201.75     63.04 o 
 -13   2  16       17.66        8.87     50.23 o 
 -12   2  16      141.30      119.42     55.30 o 
 -11   2  16       82.78       44.34     48.54 o 
 -10   2  16      131.38       40.02     49.12 o 
  -9   2  16       23.61        0.91     44.64 o 
  -8   2  16       25.54       62.84     57.08 o 
  -7   2  16       45.46       -4.74     88.17 o 
  -6   2  16      546.85      559.75     82.41 o 
  -5   2  16      150.18      165.40     41.43 o 
  -4   2  16      157.49      164.73     34.99 o 
  -3   2  16      122.43      187.14     49.30 o 
  -2   2  16       36.38        7.00     32.15 o 
  -1   2  16        0.05       30.44     31.14 o 
   0   2  16        0.16       31.81     36.45 o 
   1   2  16       69.40      127.60     45.95 o 
   2   2  16       40.31      -23.03     42.71 o 
   3   2  16       75.50       19.42     47.63 o 
   4   2  16       14.62      -14.26     46.20 o 
   5   2  16      125.55      101.50     52.56 o 
   6   2  16        0.19       59.14     54.47 o 
 -17   3  16        1.91      -71.85     56.15 o 
 -16   3  16      140.73      239.96     66.99 o 
 -15   3  16        1.87       52.76     55.89 o 
 -14   3  16      102.15        3.65     52.04 o 
 -13   3  16      165.84      178.47     59.94 o 
 -12   3  16       30.98      -59.74     48.81 o 
 -11   3  16      198.43      182.18     59.54 o 
 -10   3  16       89.73      114.78     60.04 o 
  -9   3  16       14.48       32.22     99.60 o 
  -8   3  16      513.32      485.23     84.19 o 
  -7   3  16      435.49      375.31     73.90 o 
  -6   3  16      258.69      163.02    102.88 o 
  -5   3  16      192.28      269.96     60.66 o 
  -4   3  16       24.73       16.18     47.33 o 
  -3   3  16      285.29      297.32     53.68 o 
  -2   3  16      155.29      268.33     82.18 o 
  -1   3  16      470.42      363.70     59.98 o 
   0   3  16       43.65      121.93     43.75 o 
   1   3  16       45.18      104.51     41.04 o 
   2   3  16      373.28      347.35     56.47 o 
   3   3  16        8.63       19.62     46.67 o 
   4   3  16       70.47      111.37     53.90 o 
   5   3  16       74.38       22.44     52.37 o 
 -16   4  16       12.65       14.02     58.05 o 
 -15   4  16      178.21       65.91     59.18 o 
 -14   4  16        0.47       21.66     53.85 o 
 -13   4  16       22.23       58.55     55.03 o 
 -12   4  16        1.04       45.37     54.36 o 
 -11   4  16       79.04        0.65     57.86 o 
 -10   4  16       11.61       -1.98     70.26 o 
  -9   4  16      339.76      399.30    113.10 o 
  -8   4  16       53.25        7.05     59.79 o 
  -7   4  16       14.62       30.24     58.31 o 
  -6   4  16       17.68       -7.75     47.14 o 
  -5   4  16       54.75       39.30     52.45 o 
  -4   4  16       16.54       90.90     70.42 o 
  -3   4  16      301.42      158.44     75.27 o 
  -2   4  16        0.83      -35.13     64.37 o 
  -1   4  16      214.77      226.26     63.14 o 
   0   4  16      239.51      268.06     78.46 o 
   1   4  16       12.42        9.09     59.79 o 
   2   4  16       38.88       62.38     87.63 o 
   3   4  16       17.49      101.23     59.39 o 
   4   4  16       18.70      -19.35     57.54 o 
 -14   5  16        4.31      -40.42     57.78 o 
 -13   5  16      135.91      188.57     74.99 o 
 -12   5  16        0.12      -19.18    106.94 o 
 -11   5  16      164.86      144.71     73.88 o 
 -10   5  16        8.59       27.60     59.32 o 
  -9   5  16        0.48      -12.32     55.89 o 
  -8   5  16        2.31       79.26     69.63 o 
  -7   5  16      172.27      169.55    105.45 o 
  -6   5  16       81.68       52.73     55.95 o 
  -5   5  16      169.96      187.20     78.14 o 
  -4   5  16      312.43      463.04    136.37 o 
  -3   5  16      178.86      202.96     82.00 o 
  -2   5  16      152.80      181.93     76.36 o 
  -1   5  16        3.01       -0.91     52.88 o 
   0   5  16        3.03       49.16     59.12 o 
   1   5  16       45.53      101.16     68.42 o 
   2   5  16       57.44      113.08     76.93 o 
 -10   6  16      197.46      164.70     88.81 o 
  -9   6  16       13.44      179.30    109.98 o 
  -8   6  16        2.93       25.02     60.97 o 
  -7   6  16       31.31       21.13     63.93 o 
  -6   6  16      267.96      196.65    106.10 o 
  -5   6  16       63.29      193.22     85.46 o 
  -4   6  16      242.88      255.67    159.12 o 
  -3   6  16       48.38       86.60     82.45 o 
  -2   6  16      112.51      141.90     81.33 o 
 -18   1  17        0.23       64.07     71.32 o 
 -17   1  17      114.91      142.29     69.46 o 
 -16   1  17       23.27       35.24     64.78 o 
 -15   1  17       93.63       49.04     57.10 o 
 -14   1  17       48.30       80.59     62.88 o 
 -13   1  17       64.75       98.28     87.82 o 
 -12   1  17      545.31      616.26     85.54 o 
 -11   1  17      102.18      126.13     56.67 o 
 -10   1  17        2.70      -20.02     46.86 o 
  -9   1  17       43.70       44.01     40.95 o 
  -8   1  17      129.42       73.10     42.56 o 
  -7   1  17        6.54       85.37     41.80 o 
  -6   1  17       47.56       76.35     40.59 o 
  -5   1  17        4.93       35.33     39.00 o 
  -4   1  17      655.10      789.69     64.47 o 
  -3   1  17        3.30       -5.88     34.61 o 
  -2   1  17      687.55      773.18     68.25 o 
  -1   1  17       67.61      142.12     46.06 o 
   0   1  17       50.22       90.31     46.99 o 
   1   1  17        1.89      -22.01     43.26 o 
   2   1  17        4.50       74.55     46.74 o 
   3   1  17       40.36      138.20     52.64 o 
   4   1  17      365.78      230.34     59.48 o 
   5   1  17      204.66      228.55     60.93 o 
 -17   2  17        4.52       26.90     64.76 o 
 -16   2  17      272.08      219.41     82.64 o 
 -15   2  17       34.36       35.07     52.85 o 
 -14   2  17       10.91       39.77     55.71 o 
 -13   2  17      138.42       42.00     54.12 o 
 -12   2  17      169.15      123.54     58.25 o 
 -11   2  17      399.38      471.59     70.82 o 
 -10   2  17      140.31      117.06     82.84 o 
  -9   2  17      564.23      438.13     81.77 o 
  -8   2  17        0.36        3.99     55.36 o 
  -7   2  17        2.41      -54.33     47.15 o 
  -6   2  17        0.73        8.46     42.42 o 
  -5   2  17      820.68      827.34     70.14 o 
  -4   2  17       87.36      122.04     58.56 o 
  -3   2  17      598.18      659.45     62.41 o 
  -2   2  17       14.57       77.46     39.28 o 
  -1   2  17      224.73      267.56     51.40 o 
   0   2  17        1.36        0.64     55.70 o 
   1   2  17        3.08       56.42     46.14 o 
   2   2  17        3.29       49.90     44.85 o 
   3   2  17      227.32      241.05     58.18 o 
   4   2  17       14.86       34.35     49.64 o 
 -16   3  17       23.20      -40.68     53.42 o 
 -15   3  17        0.83       98.10     59.02 o 
 -14   3  17       68.12      116.71     57.51 o 
 -13   3  17       80.84       31.45     52.31 o 
 -12   3  17       79.43       93.03     54.32 o 
 -11   3  17       46.87       51.29     63.09 o 
 -10   3  17        3.88        0.36     59.61 o 
  -9   3  17       88.04       17.11     74.04 o 
  -8   3  17      353.97      260.19     81.24 o 
  -7   3  17     1303.25     1140.67    162.28 o 
  -6   3  17       86.95      147.73     65.57 o 
  -5   3  17       23.17       77.34     58.48 o 
  -4   3  17      314.94      333.59     64.89 o 
  -3   3  17       44.26       74.17     83.27 o 
  -2   3  17       71.19       50.74     59.91 o 
  -1   3  17      179.83      162.70     59.66 o 
   0   3  17       16.55        0.07     79.98 o 
   1   3  17      207.65      189.97     60.39 o 
   2   3  17        0.74      -55.28     44.59 o 
   3   3  17        1.00      -12.31     45.82 o 
 -14   4  17       39.02       20.24     57.75 o 
 -13   4  17       63.83      104.02     59.60 o 
 -12   4  17       44.33       18.41     61.01 o 
 -11   4  17       12.06       -7.03     87.48 o 
 -10   4  17      222.61      138.20     70.10 o 
  -9   4  17        1.53       36.71     64.05 o 
  -8   4  17      111.31      146.65     69.59 o 
  -7   4  17      407.32      288.35     80.66 o 
  -6   4  17      132.31       44.79     62.73 o 
  -5   4  17       11.24        2.24     50.48 o 
  -4   4  17       71.12       44.77     54.82 o 
  -3   4  17       84.95       52.43     64.16 o 
  -2   4  17        5.56       -8.45     56.55 o 
  -1   4  17        2.10      -79.19     56.35 o 
   0   4  17      206.19      188.62     77.36 o 
   1   4  17        8.25      124.91     72.68 o 
 -12   5  17       40.62      146.81     78.61 o 
 -11   5  17       18.12      -35.82     65.19 o 
 -10   5  17        0.23       -9.19     62.95 o 
  -9   5  17        1.77      -41.57     66.92 o 
  -8   5  17       26.10        1.41     60.86 o 
  -7   5  17       35.09       76.28     66.39 o 
  -6   5  17       26.39       50.52     59.45 o 
  -5   5  17      225.16      175.31     64.25 o 
  -4   5  17      186.31      279.58     95.75 o 
  -3   5  17       52.17      -30.66     70.86 o 
  -2   5  17       75.87       93.01     74.83 o 
  -1   5  17        6.17       19.40     55.48 o 
 -16   0  18        0.95      -15.88     92.05 o 
 -15   0  18       12.09       53.68     99.64 o 
 -14   0  18      980.94      912.76    181.15 o 
 -13   0  18       35.18      109.61     76.39 o 
 -12   0  18      585.83      600.12    110.00 o 
 -11   0  18      245.94      275.44     85.36 o 
 -10   0  18        8.45       41.47     65.41 o 
  -9   0  18       42.24      -60.13     59.08 o 
  -8   0  18       67.31       63.52    103.43 o 
  -7   0  18       87.00       19.04     64.84 o 
  -6   0  18      534.59      555.72     83.74 o 
  -5   0  18       98.44      101.70     59.08 o 
  -4   0  18      407.49      327.51     72.16 o 
  -3   0  18      637.43      727.06    120.61 o 
  -2   0  18      117.34      103.15     78.79 o 
  -1   0  18      115.21      176.41     79.32 o 
   0   0  18      278.42      180.61     73.21 o 
   1   0  18       62.77      103.17     68.15 o 
   2   0  18      336.28      413.22     94.01 o 
   3   0  18     1195.26     1099.17    129.84 o 
 -16   1  18        1.12      -41.63     59.69 o 
 -15   1  18      133.39       75.54     63.23 o 
 -14   1  18       31.34       48.38     59.71 o 
 -13   1  18      197.58      222.90     70.49 o 
 -12   1  18        7.91        4.23     57.02 o 
 -11   1  18      122.87      -28.30     49.06 o 
 -10   1  18       89.39        4.41     59.51 o 
  -9   1  18        7.79      -35.85     53.28 o 
  -8   1  18       16.78      -40.54     39.79 o 
  -7   1  18      276.16      210.09     56.25 o 
  -6   1  18       40.18       58.01     50.28 o 
  -5   1  18      210.48      246.32     52.82 o 
  -4   1  18      119.30      100.38     44.17 o 
  -3   1  18        2.16        6.14     39.15 o 
  -2   1  18        0.46       58.27     52.73 o 
  -1   1  18       61.95        0.65     46.89 o 
   0   1  18        0.45       23.25     48.52 o 
   1   1  18       87.07      121.40     67.96 o 
   2   1  18       37.83       26.06     47.33 o 
 -16   2  18       26.41       16.02     64.77 o 
 -15   2  18      137.22      157.72     85.65 o 
 -14   2  18        0.13       21.28     57.88 o 
 -13   2  18        1.11      -42.46     54.52 o 
 -12   2  18       20.73      -37.96     51.30 o 
 -11   2  18       34.66       38.36     62.26 o 
 -10   2  18        6.82      -83.23     55.48 o 
  -9   2  18      182.06      222.12     73.27 o 
  -8   2  18        0.01       34.74     55.45 o 
  -7   2  18       21.93       56.35     57.27 o 
  -6   2  18       18.01        4.16     76.17 o 
  -5   2  18       10.99       69.42    110.60 o 
  -4   2  18       51.47      -22.20     98.87 o 
  -3   2  18       49.52       71.45     54.23 o 
  -2   2  18      116.64      136.61     50.05 o 
  -1   2  18        9.76       90.28     53.87 o 
   0   2  18       33.63      128.22     54.47 o 
   1   2  18       24.06       57.92     51.52 o 
   2   2  18       10.59      -47.13     47.71 o 
 -14   3  18       77.43      126.31     62.49 o 
 -13   3  18      167.75      185.83     71.88 o 
 -12   3  18       68.62       52.88     67.79 o 
 -11   3  18      102.96      232.60     77.90 o 
 -10   3  18        7.43       -5.73     50.82 o 
  -9   3  18      159.62      169.37     69.25 o 
  -8   3  18      161.54      138.13     65.71 o 
  -7   3  18       24.74      102.49     63.06 o 
  -6   3  18      264.46       95.52     64.37 o 
  -5   3  18      804.88      553.31     89.36 o 
  -4   3  18        4.89        3.23    119.31 o 
  -3   3  18      142.23      126.72     68.48 o 
  -2   3  18        1.44      111.71     67.18 o 
  -1   3  18        9.54       36.53     63.22 o 
   0   3  18      138.30      269.57     80.24 o 
   1   3  18       13.36       67.68     63.25 o 
 -12   4  18       73.82       78.79     77.13 o 
 -11   4  18       24.36      -53.45     60.22 o 
 -10   4  18        9.25       62.82     90.46 o 
  -9   4  18      173.85      178.18    121.13 o 
  -8   4  18      774.02      683.57    103.39 o 
  -7   4  18        4.02        5.09     64.90 o 
  -6   4  18       58.28       21.93    110.96 o 
  -5   4  18      200.43       60.85     71.47 o 
  -4   4  18      459.77      448.17     76.16 o 
  -3   4  18        5.06       16.20     87.43 o 
  -2   4  18       18.33       78.39     67.60 o 
 -14   1  19       78.63      193.89     70.03 o 
 -13   1  19        1.04      -34.23     52.65 o 
 -12   1  19        0.87       75.61     60.11 o 
 -11   1  19      118.08      171.75     72.38 o 
 -10   1  19       42.20       43.86     62.24 o 
  -9   1  19       77.20       -2.40    137.58 o 
  -8   1  19       85.17       44.08     92.54 o 
  -7   1  19      333.56      415.00    104.04 o 
  -6   1  19      123.03       58.95     63.75 o 
  -5   1  19      149.19      140.24     58.83 o 
  -4   1  19        1.28      -68.69     45.79 o 
  -3   1  19       38.60       88.10     52.95 o 
  -2   1  19        6.45       -7.24     50.26 o 
  -1   1  19      188.57      111.26     74.01 o 
   0   1  19        0.50       78.37     52.82 o 
 -13   2  19       63.80      100.12     76.31 o 
 -12   2  19        0.07      -47.16     57.54 o 
 -11   2  19       50.49       67.83     69.05 o 
 -10   2  19      194.40      119.80    112.87 o 
  -9   2  19      121.95      181.71     70.29 o 
  -8   2  19      391.45      383.18     82.13 o 
  -7   2  19      144.73      150.79    123.53 o 
  -6   2  19      248.98      166.95    142.22 o 
  -5   2  19       14.53      129.29    123.81 o 
  -4   2  19        0.74       -9.10     71.19 o 
  -3   2  19        7.08        0.67     69.15 o 
  -2   2  19       97.91       97.11     65.22 o 
  -1   2  19        7.17      -41.00     58.30 o 
 -11   3  19       18.02       80.77     66.68 o 
 -10   3  19      262.29      309.21    101.14 o 
  -9   3  19       64.23       42.86    111.20 o 
  -8   3  19       24.40       43.84     64.99 o 
  -7   3  19       15.98      112.26     87.71 o 
  -6   3  19      133.98       97.43    123.88 o 
  -5   3  19      249.63      159.65    126.62 o 
  -4   3  19       26.26       16.52     77.90 o 
  -3   3  19        2.78       53.38     79.90 o 
 -11   0  20      307.54      497.07    152.48 o 
 -10   0  20       65.73       36.26    129.57 o 
  -9   0  20      344.07      442.82    160.49 o 
  -8   0  20        0.18      -52.78     67.62 o 
  -7   0  20      242.53      339.44     98.31 o 
  -6   0  20       59.23       50.27    146.01 o 
  -5   0  20       93.83      152.78     84.38 o 
  -4   0  20      417.28      366.76    105.93 o 
 -11   1  20       11.92      -17.25     66.85 o 
 -10   1  20      323.72      261.81    136.04 o 
  -9   1  20        1.85     -135.97     90.64 o 
  -8   1  20      112.92      222.60    135.76 o 
  -7   1  20        3.05       97.56     82.33 o 
  -6   1  20        3.13       41.12     54.99 o 
  -5   1  20        2.57       55.68     55.23 o 
                                                 
